# Supplementary material for: Sources of gut microbiota variation in a large longitudinal Finnish infant cohort
Source: eBioMedicine. 2023 Jul 1;94:104695. doi: 10.1016/j.ebiom.2023.104695 (PMC10328818; doi:10.1016/j.ebiom.2023.104695)
Supplement: Supplemental File S1 [file mmc1.xlsx]

## Sheet: All_variables
variable subject	name	definition	data type	3 weeks	6 weeks	3 months	6 months	9 months	12 months	18 months	24 months	Father	Mother
1.technical	DNA extraction batch	Internal running number for the DNA extraction batch	character	TRUE	TRUE	TRUE	TRUE	TRUE	TRUE	TRUE	TRUE	TRUE	TRUE
1.technical	DNA yield	DNA yield of the extraction per mg of faecal sample	numeric	TRUE	TRUE	TRUE	TRUE	TRUE	TRUE	TRUE	TRUE	TRUE	TRUE
1.technical	Extraction date	Date of the DNA extraction	numeric	TRUE	TRUE	TRUE	TRUE	TRUE	TRUE	TRUE	TRUE	TRUE	TRUE
1.technical	Extractor	Identity of the laboratory personnel realising the DNA extraction	character	TRUE	TRUE	TRUE	TRUE	TRUE	TRUE	TRUE	TRUE	TRUE	TRUE
1.technical	Faecal weight	Weight of the faecal sample used for the DNA extraction	numeric	TRUE	TRUE	TRUE	TRUE	TRUE	TRUE	TRUE	TRUE	TRUE	TRUE
1.technical	Processed reads	Number of reads after QC and chimera removal	numeric	TRUE	TRUE	TRUE	TRUE	TRUE	TRUE	TRUE	TRUE	TRUE	TRUE
1.technical	Sample storage -20°C	Number of days of storage of the sample at home (-20°C)	numeric	TRUE	TRUE	TRUE	TRUE	TRUE	TRUE	TRUE	TRUE	TRUE	TRUE
1.technical	Sample storage -80°C	Number of days of storage of the sample in the lab (-80°C)	numeric	TRUE	TRUE	TRUE	TRUE	TRUE	TRUE	TRUE	TRUE	TRUE	TRUE
1.technical	Sequencing platform	Sequencing obtained trough Hiseq or Miseq	character	TRUE	TRUE	TRUE	TRUE	TRUE	TRUE	TRUE	TRUE	TRUE	TRUE
1.technical	Sequencing run	Internal running number for the Sequencing run	character	TRUE	TRUE	TRUE	TRUE	TRUE	TRUE	TRUE	TRUE	TRUE	TRUE
2.pregnancy and delivery	Age home	Age in days at which the infant was released from hospital after birth	numeric	TRUE	TRUE	TRUE	TRUE	TRUE	TRUE	TRUE	TRUE	FALSE	FALSE
2.pregnancy and delivery	C-section category	C-section categories (elective or emergency )	character	TRUE	TRUE	TRUE	TRUE	TRUE	TRUE	TRUE	TRUE	FALSE	FALSE
2.pregnancy and delivery	Delivery mode	Delivery mode	character	TRUE	TRUE	TRUE	TRUE	TRUE	TRUE	TRUE	TRUE	FALSE	FALSE
2.pregnancy and delivery	Delivery mode & intrapartum antibiotic	Delivery mode and intrapartum antibiotic exposures	character	TRUE	TRUE	TRUE	TRUE	TRUE	TRUE	TRUE	TRUE	FALSE	TRUE
2.pregnancy and delivery	Father's age	Biological father or partner's age at delivery	numeric	TRUE	TRUE	TRUE	TRUE	TRUE	TRUE	TRUE	TRUE	TRUE	FALSE
2.pregnancy and delivery	Father's allergy	The biological father has a diagnosed allergic disease	character	TRUE	TRUE	TRUE	TRUE	TRUE	TRUE	TRUE	TRUE	TRUE	FALSE
2.pregnancy and delivery	Father's BMI	Biological father's BMI before pregnancy	numeric	TRUE	TRUE	TRUE	TRUE	TRUE	TRUE	TRUE	TRUE	TRUE	FALSE
2.pregnancy and delivery	Father's smoking during pregnancy	Biological father or partner was smoking during pregnancy	logical	TRUE	TRUE	TRUE	TRUE	TRUE	TRUE	TRUE	TRUE	TRUE	FALSE
2.pregnancy and delivery	Fatty acids during pregnancy	Mother regulary used fatty acid and fish oil nutritional supplements during pregnancy	logical	TRUE	TRUE	TRUE	TRUE	TRUE	TRUE	TRUE	TRUE	FALSE	TRUE
2.pregnancy and delivery	First skin-to-skin contact	Age in hours at which the first skin-to-skin contact with the mother took place	numeric	TRUE	TRUE	TRUE	TRUE	TRUE	TRUE	TRUE	TRUE	FALSE	FALSE
2.pregnancy and delivery	Folic acids during pregnancy	Mother regulary used folic acid nutritional supplements during pregnancy	logical	TRUE	TRUE	TRUE	TRUE	TRUE	TRUE	TRUE	TRUE	FALSE	TRUE
2.pregnancy and delivery	Gestational diabetes	Mother diagnosed during pregnancy with gestational diabetes	logical	TRUE	TRUE	TRUE	TRUE	TRUE	TRUE	TRUE	TRUE	FALSE	TRUE
2.pregnancy and delivery	Gestational age	infant gestational age	character	TRUE	TRUE	TRUE	TRUE	TRUE	TRUE	TRUE	TRUE	FALSE	FALSE
2.pregnancy and delivery	Hospital care at birth	The infant had an hospital stay after birth	logical	TRUE	TRUE	TRUE	TRUE	TRUE	TRUE	TRUE	TRUE	FALSE	FALSE
2.pregnancy and delivery	Intrapartum antibiotic	Intrapartum antibiotics were administered at delivery	logical	TRUE	TRUE	TRUE	TRUE	TRUE	TRUE	TRUE	TRUE	FALSE	FALSE
2.pregnancy and delivery	Intrapartum antibiotic class	Antibiotic class used as intrapartum antibiotic	character	TRUE	TRUE	TRUE	TRUE	TRUE	TRUE	TRUE	TRUE	FALSE	FALSE
2.pregnancy and delivery	Mother's age	Mother's age at delivery	numeric	TRUE	TRUE	TRUE	TRUE	TRUE	TRUE	TRUE	TRUE	FALSE	TRUE
2.pregnancy and delivery	Mother's alcohol use during pregnancy	Maternal alcohol consumption during pregnancy	character	TRUE	TRUE	TRUE	TRUE	TRUE	TRUE	TRUE	TRUE	FALSE	TRUE
2.pregnancy and delivery	Mother's alcohol use prior pregnancy	Maternal alcohol consumption before pregnancy	character	TRUE	TRUE	TRUE	TRUE	TRUE	TRUE	TRUE	TRUE	FALSE	TRUE
2.pregnancy and delivery	Mother's allergy	Mother has a diagnosed allergic disease	logical	TRUE	TRUE	TRUE	TRUE	TRUE	TRUE	TRUE	TRUE	FALSE	TRUE
2.pregnancy and delivery	Mother's BMI	Mother's BMI before pregnancy	numeric	TRUE	TRUE	TRUE	TRUE	TRUE	TRUE	TRUE	TRUE	FALSE	TRUE
2.pregnancy and delivery	Mother's GBS status	Mother was tested Group B Strep positive before delivery	logical	TRUE	TRUE	TRUE	TRUE	TRUE	TRUE	TRUE	TRUE	FALSE	TRUE
2.pregnancy and delivery	Mother's outdoor activities during pregnancy	Mother has a regular outdoor activity (outdoor sports, gardening…)	logical	TRUE	TRUE	TRUE	TRUE	TRUE	TRUE	TRUE	TRUE	FALSE	TRUE
2.pregnancy and delivery	Mother's physical activity during pregnancy	Mother's physical activity during pregnancy during leisure time	character	TRUE	TRUE	TRUE	TRUE	TRUE	TRUE	TRUE	TRUE	FALSE	TRUE
2.pregnancy and delivery	Mother's probiotic use during pregnancy	Maternal use of probiotics during pregnancy	character	TRUE	TRUE	TRUE	TRUE	TRUE	TRUE	TRUE	TRUE	FALSE	TRUE
2.pregnancy and delivery	Mother's smoking prior pregnancy	Mother was smoking prior to pregnancy	logical	TRUE	TRUE	TRUE	TRUE	TRUE	TRUE	TRUE	TRUE	FALSE	TRUE
2.pregnancy and delivery	Mother's weight change during pregnancy	Mother's weight change during pregnancy	numeric	TRUE	TRUE	TRUE	TRUE	TRUE	TRUE	TRUE	TRUE	FALSE	TRUE
2.pregnancy and delivery	Parity	Number of previous deliveries, nulliparous or multiparous status	character	TRUE	TRUE	TRUE	TRUE	TRUE	TRUE	TRUE	TRUE	FALSE	TRUE
2.pregnancy and delivery	Received hospital milk	The infant received additional milk from the hospital after birth	character	TRUE	TRUE	TRUE	TRUE	TRUE	TRUE	TRUE	TRUE	FALSE	FALSE
2.pregnancy and delivery	Rupture of membranes	Number of hours between rupture of the membranes and delivery	numeric	TRUE	TRUE	TRUE	TRUE	TRUE	TRUE	TRUE	TRUE	FALSE	FALSE
2.pregnancy and delivery	Season of birth	Season of birth	character	TRUE	TRUE	TRUE	TRUE	TRUE	TRUE	TRUE	TRUE	FALSE	FALSE
2.pregnancy and delivery	Sex	Sex of the infant assigned at birth	character	TRUE	TRUE	TRUE	TRUE	TRUE	TRUE	TRUE	TRUE	FALSE	FALSE
2.pregnancy and delivery	Type of vaginal delivery	Type of vaginal delivery	character	TRUE	TRUE	TRUE	TRUE	TRUE	TRUE	TRUE	TRUE	FALSE	FALSE
3.Nutrition	Breastfeeding	The child was breastfed in the past weeks	logical	FALSE	TRUE	TRUE	TRUE	TRUE	TRUE	TRUE	TRUE	FALSE	FALSE
3.Nutrition	Breastfeeding proportion	Proportion of the infant's diet composed of breatmilk in the past weeks	character	TRUE	TRUE	TRUE	FALSE	FALSE	FALSE	FALSE	FALSE	FALSE	FALSE
3.Nutrition	Duration of exclusive breastfeeding	Length in weeks during which the infant was exclusively breastfed, if the infant is exclusively breastfed at the time of sampling, the age of sampling in weeks is taken	numeric	TRUE	TRUE	TRUE	TRUE	TRUE	TRUE	TRUE	TRUE	FALSE	FALSE
3.Nutrition	Formula feeding	The child received formula in the past weeks	logical	TRUE	TRUE	TRUE	TRUE	TRUE	TRUE	TRUE	FALSE	FALSE	FALSE
3.Nutrition	Main food	The child's main source of nutrition during the previous weeks	character	TRUE	TRUE	TRUE	TRUE	TRUE	TRUE	FALSE	FALSE	FALSE	FALSE
3.Nutrition	Cow milk	The child received cow milk in the past weeks	logical	FALSE	FALSE	FALSE	FALSE	TRUE	TRUE	TRUE	TRUE	FALSE	FALSE
3.Nutrition	Quantity of solid food	Quantity of solid food the child ate in the previous weeks	character	FALSE	FALSE	FALSE	TRUE	FALSE	FALSE	FALSE	FALSE	FALSE	FALSE
3.Nutrition	Weeks since solids introduction	Number of weeks since the infant was introduced to solid foods	numeric	FALSE	FALSE	FALSE	TRUE	TRUE	TRUE	TRUE	TRUE	FALSE	FALSE
4.health	Acid reducers	Number of acid reducer treatment courses received by the infant	numeric	TRUE	TRUE	TRUE	TRUE	TRUE	TRUE	TRUE	TRUE	FALSE	FALSE
4.health	Age of crawling	Age at which the child learnt to crawl	character	TRUE	TRUE	TRUE	TRUE	TRUE	TRUE	TRUE	TRUE	FALSE	FALSE
4.health	Age of gnawling	Age at which the child learnt to gnaw	character	TRUE	TRUE	TRUE	TRUE	TRUE	TRUE	TRUE	TRUE	FALSE	FALSE
4.health	Age of sitting	Age at which the child learnt to sit on their own	character	TRUE	TRUE	TRUE	TRUE	TRUE	TRUE	TRUE	TRUE	FALSE	FALSE
4.health	Age of standing	Age at which the child learnt to stand on their own	character	TRUE	TRUE	TRUE	TRUE	TRUE	TRUE	TRUE	TRUE	FALSE	FALSE
4.health	Antibiotics	Number of antibiotic treatment courses received by the infant	numeric	TRUE	TRUE	TRUE	TRUE	TRUE	TRUE	TRUE	TRUE	FALSE	FALSE
4.health	Antidiarrheal medications	Number of antidiarrheal treatment courses received by the infant	numeric	FALSE	TRUE	TRUE	TRUE	TRUE	TRUE	TRUE	TRUE	FALSE	FALSE
4.health	Antiflatulence medications	Number of antiflatulence treatment courses received by the infant	numeric	FALSE	TRUE	TRUE	TRUE	TRUE	TRUE	TRUE	TRUE	FALSE	FALSE
4.health	Bifidobacterium probiotics	The child has received lactic acid bacteria or other probiotic preparations containing Bifidobacterium species	logical	TRUE	TRUE	TRUE	TRUE	TRUE	TRUE	TRUE	TRUE	FALSE	FALSE
4.health	BMI-for-age	BMI-for-age of the infant (calculated using the WHO Child Crowth Standards)	numeric	TRUE	TRUE	TRUE	TRUE	TRUE	TRUE	TRUE	TRUE	FALSE	FALSE
4.health	Defecation regularity	Regularity of defecation in the past 3 months	character	TRUE	TRUE	TRUE	TRUE	TRUE	TRUE	TRUE	TRUE	FALSE	FALSE
4.health	Diaper rash	The infant has developped a diaper rash	logical	TRUE	TRUE	TRUE	TRUE	TRUE	FALSE	FALSE	FALSE	FALSE	FALSE
4.health	Effort of defecation	Effort necessary for the infant to defecate	character	TRUE	TRUE	TRUE	TRUE	TRUE	TRUE	TRUE	TRUE	FALSE	FALSE
4.health	Folding rash	Intensity of folding rash in the past 3 months	character	TRUE	TRUE	TRUE	TRUE	TRUE	TRUE	TRUE	TRUE	FALSE	FALSE
4.health	Health status	The general state of health of the child in the past 3 months	character	TRUE	TRUE	TRUE	TRUE	TRUE	TRUE	TRUE	TRUE	FALSE	FALSE
4.health	Hospitalization	The child was hospitalized in the past 3 months	logical	TRUE	TRUE	TRUE	TRUE	TRUE	TRUE	TRUE	TRUE	FALSE	FALSE
4.health	Interest in food	The child is interested in food and eating is a happy time for the child	character	TRUE	TRUE	TRUE	TRUE	TRUE	TRUE	TRUE	TRUE	FALSE	FALSE
4.health	Lactobacillus probiotics	The child has received lactic acid bacteria or other probiotic preparations containing Lactobacillus species	logical	TRUE	TRUE	TRUE	TRUE	TRUE	TRUE	TRUE	TRUE	FALSE	FALSE
4.health	Laxatives	Number of laxative treatment courses received by the infant	numeric	TRUE	TRUE	TRUE	TRUE	TRUE	TRUE	TRUE	TRUE	FALSE	FALSE
4.health	Medical visit for allergy/asthma	Number of medical visits for allergy or asthma in the past 3 months	numeric	TRUE	TRUE	TRUE	TRUE	TRUE	TRUE	TRUE	TRUE	FALSE	FALSE
4.health	Medical visit for GI issues	Number of medical visits for GI issues in the past 3 months	numeric	TRUE	TRUE	TRUE	TRUE	TRUE	TRUE	TRUE	TRUE	FALSE	FALSE
4.health	Medical visit for infections	Number of medical visits for respiratory and infectious diseases in the past 3 months	numeric	TRUE	TRUE	TRUE	TRUE	TRUE	TRUE	TRUE	TRUE	FALSE	FALSE
4.health	Mucus in stool	The child presented mucus among the stool	logical	TRUE	TRUE	TRUE	TRUE	TRUE	TRUE	TRUE	TRUE	FALSE	FALSE
4.health	Number of defecations	Typical number of defecations in a week, calculated as quartiles of the reported number of defecation at the considered time point.	character	TRUE	TRUE	TRUE	TRUE	TRUE	TRUE	TRUE	TRUE	FALSE	FALSE
4.health	Probiotic supplements	The child has received lactic acid bacteria or other probiotic preparations	logical	TRUE	TRUE	TRUE	TRUE	TRUE	TRUE	TRUE	TRUE	FALSE	FALSE
4.health	Regurgitations	The child presented important regurgitations	logical	TRUE	TRUE	TRUE	TRUE	TRUE	FALSE	TRUE	TRUE	FALSE	FALSE
4.health	Sample consistency	Consistency of the sample, following a Bristol scale assessed at DNA extraction	numeric	TRUE	TRUE	TRUE	TRUE	TRUE	TRUE	TRUE	TRUE	FALSE	FALSE
4.health	Secretor status	Infant secretor status according to their FUT2 genotype	character	TRUE	TRUE	TRUE	TRUE	TRUE	TRUE	TRUE	TRUE	FALSE	FALSE
4.health	Skin status	Child's general skin status in the past 3 months	character	TRUE	TRUE	TRUE	TRUE	TRUE	TRUE	TRUE	TRUE	FALSE	FALSE
4.health	Stomach ache intensity	Typical intensity of stomach pain for the infant	character	TRUE	TRUE	TRUE	TRUE	TRUE	TRUE	TRUE	TRUE	FALSE	FALSE
4.health	flatulence intensity	Typical intensity of flatulences for the infant	character	TRUE	TRUE	TRUE	TRUE	TRUE	TRUE	TRUE	TRUE	FALSE	FALSE
4.health	Streptococcus probiotics	The child has received lactic acid bacteria or other probiotic preparations containing Streptococcus species	logical	TRUE	TRUE	TRUE	TRUE	TRUE	TRUE	TRUE	TRUE	FALSE	FALSE
4.health	Suspition of allergy	The child has any suspected allergies	logical	FALSE	FALSE	FALSE	TRUE	TRUE	TRUE	TRUE	TRUE	FALSE	FALSE
4.health	Suspition of asthma	The child has suspected asthma	logical	FALSE	FALSE	FALSE	FALSE	FALSE	TRUE	TRUE	TRUE	FALSE	FALSE
4.health	Time spent crying	Typical number of hours spent crying per day	character	TRUE	TRUE	TRUE	TRUE	TRUE	TRUE	TRUE	TRUE	FALSE	FALSE
4.health	Typical stool color	Typical color of the stool	character	TRUE	TRUE	TRUE	TRUE	TRUE	TRUE	TRUE	TRUE	FALSE	FALSE
4.health	Typical stool consistency	Typical classification of the appearance of stool consistency by the caregiver (on the Bristol scale)	numeric	TRUE	TRUE	TRUE	TRUE	TRUE	TRUE	TRUE	TRUE	FALSE	FALSE
4.health	Vaccination status	Are the child's vaccinations up to the vaccination schedule in the past 3 months	character	TRUE	TRUE	TRUE	TRUE	TRUE	TRUE	TRUE	TRUE	FALSE	FALSE
4.health	Vitamin D	Regularity of vitamin D supplementation during the past 3 months	character	TRUE	TRUE	TRUE	TRUE	TRUE	TRUE	TRUE	TRUE	FALSE	FALSE
5.lifestyle	Cared by others	Estimate of how much the child is cared for by someone else than the primary caretaker	character	TRUE	TRUE	TRUE	TRUE	TRUE	TRUE	TRUE	TRUE	FALSE	FALSE
5.lifestyle	Cleaning habits	Cleaning habbits of the family	numeric	TRUE	TRUE	TRUE	TRUE	TRUE	TRUE	TRUE	TRUE	TRUE	TRUE
5.lifestyle	Family satisfaction level	Satisfaction level with their current life situation of the parent who mainly cares for the child	character	TRUE	TRUE	TRUE	TRUE	TRUE	TRUE	TRUE	TRUE	FALSE	FALSE
5.lifestyle	Father's education	Education level of the biological father or partner	character	TRUE	TRUE	TRUE	TRUE	TRUE	TRUE	TRUE	TRUE	TRUE	FALSE
5.lifestyle	Furry pet	The family has a furry animal or a bird as a pet	logical	TRUE	TRUE	TRUE	TRUE	TRUE	TRUE	TRUE	TRUE	TRUE	TRUE
5.lifestyle	House type	Current type of housing	character	TRUE	TRUE	TRUE	TRUE	TRUE	TRUE	TRUE	TRUE	TRUE	TRUE
5.lifestyle	Mother's education	Education level of the mother	character	TRUE	TRUE	TRUE	TRUE	TRUE	TRUE	TRUE	TRUE	FALSE	TRUE
5.lifestyle	Number of caregivers	Number of adults caring for a child regularly	character	TRUE	TRUE	TRUE	TRUE	TRUE	TRUE	TRUE	TRUE	FALSE	FALSE
5.lifestyle	Number of places visited	Number of different places (other than home) per month where the child stayed	character	FALSE	FALSE	FALSE	TRUE	TRUE	TRUE	TRUE	TRUE	FALSE	FALSE
5.lifestyle	Outdoor activities	Main outdoor activity of the child	character	FALSE	FALSE	FALSE	TRUE	TRUE	TRUE	TRUE	TRUE	FALSE	FALSE
5.lifestyle	Recent travel abroad	The child has traveled abroad recently	logical	TRUE	TRUE	TRUE	TRUE	TRUE	TRUE	TRUE	TRUE	FALSE	FALSE
5.lifestyle	Time in daycare	Number of hours per month spent in day care	character	FALSE	FALSE	FALSE	FALSE	FALSE	TRUE	TRUE	TRUE	FALSE	FALSE
5.lifestyle	Use of breastpads	Use of breast pads in the past 3 months	character	TRUE	TRUE	TRUE	TRUE	FALSE	FALSE	FALSE	FALSE	FALSE	FALSE
5.lifestyle	Use of feeding bottle	Use of a feeding bottle in the past 3 months	character	TRUE	TRUE	TRUE	TRUE	TRUE	TRUE	FALSE	FALSE	FALSE	FALSE
5.lifestyle	Use of pacifier	Use of a pacifier in the past 3 months	character	TRUE	TRUE	TRUE	TRUE	TRUE	TRUE	FALSE	FALSE	FALSE	FALSE
6.parental	Bristol score	Bristol score of the sample, assessed at DNA extraction	numeric	FALSE	FALSE	FALSE	FALSE	FALSE	FALSE	FALSE	FALSE	TRUE	TRUE
6.parental	Distance to delivery	Time in weeks between the sample collection and the delivery	numeric	FALSE	FALSE	FALSE	FALSE	FALSE	FALSE	FALSE	FALSE	FALSE	TRUE
6.parental	Recent antibiotic treatment	Timing of the most recent antibiotic treatment received prior sampling	character	FALSE	FALSE	FALSE	FALSE	FALSE	FALSE	FALSE	FALSE	TRUE	TRUE

## Sheet: 3weeks
variable_subject	name	definition	data_type	Time_of_response	n_missing	complete_rate	logical.count	numeric.mean	categorical groupings	exclusion_criteria
1.technical	DNA extraction batch	Internal running number for the DNA extraction batch	character	NA	1	0.998783	NA	NA	NA	NA
1.technical	DNA yield	DNA yield of the extraction per mg of faecal sample	numeric	NA	25	0.969586	NA	62.8589	NA	NA
1.technical	Extraction date	Date of the DNA extraction	numeric	NA	41	0.950122	NA	1.51525e+09	NA	NA
1.technical	Extractor	Identity of the laboratory personnel realising the DNA extraction	character	NA	279	0.660584	NA	NA	NA	NA
1.technical	Faecal weight	Weight of the faecal sample used for the DNA extraction	numeric	NA	25	0.969586	NA	0.397395	NA	NA
1.technical	Processed reads	Number of reads after QC and chimera removal	numeric	NA	0	1	NA	19975.5	NA	NA
1.technical	Sample storage -20°C	Number of days of storage of the sample at home (-20°C)	numeric	NA	103	0.874696	NA	67.1544	NA	NA
1.technical	Sample storage -80°C	Number of days of storage of the sample in the lab (-80°C)	numeric	NA	139	0.8309	NA	212.288	NA	NA
1.technical	Sequencing platform	Sequencing obtained trough Hiseq or Miseq	character	NA	0	1	NA	NA	NA	NA
1.technical	Sequencing run	Internal running number for the Sequencing run	character	NA	0	1	NA	NA	NA	NA
2.pregnancy and delivery	Age home	Age in days at which the infant was released from hospital after birth	numeric	background	0	1	NA	2.34793	NA	NA
2.pregnancy and delivery	Delivery mode	Delivery mode	character	background	0	1	NA	NA	Group1: Vaginal; Group2: C-Section	NA
2.pregnancy and delivery	Delivery mode & intrapartum antibiotic	Delivery mode and intrapartum antibiotic exposures	character	background	0	1	NA	NA	Group1: Vaginal; Group2: Vaginal+IAP; Group3: C-Section	NA
2.pregnancy and delivery	Father's age	Biological father or partner's age at delivery	numeric	background	13	0.984185	NA	34.754	NA	NA
2.pregnancy and delivery	Father's allergy	The biological father has a diagnosed allergic disease	character	background	16	0.980535	NA	NA	NA	NA
2.pregnancy and delivery	Father's BMI	Biological father's BMI before pregnancy	numeric	background	116	0.858881	NA	25.5535	NA	NA
2.pregnancy and delivery	Father's smoking during pregnancy	Biological father or partner was smoking during pregnancy	logical	background	8	0.990268	FAL: 687, TRU: 127	NA	NA	NA
2.pregnancy and delivery	Fatty acids during pregnancy	Mother regulary used fatty acid and fish oil nutritional supplements during pregnancy	logical	background	0	1	FAL: 497, TRU: 325	NA	NA	NA
2.pregnancy and delivery	First skin-to-skin contact	Age in hours at which the first skin-to-skin contact with the mother took place	numeric	background	0	1	NA	0.374696	NA	NA
2.pregnancy and delivery	Folic acids during pregnancy	Mother regulary used folic acid nutritional supplements during pregnancy	logical	background	0	1	TRU: 694, FAL: 128	NA	NA	NA
2.pregnancy and delivery	Gestational diabetes	Mother diagnosed during pregnancy with gestational diabetes	logical	background	0	1	FAL: 662, TRU: 160	NA	NA	NA
2.pregnancy and delivery	Gestational age	infant gestational age	character	background	1	0.998783	NA	NA	Group1: early term (less than 273 days); Group2: full term (273 to 286 days); Group3: late term (287 to 293 days); Group4: post-term (more than 293 days)	NA
2.pregnancy and delivery	Hospital care at birth	The infant had an hospital stay after birth	logical	background	0	1	FAL: 756, TRU: 66	NA	NA	NA
2.pregnancy and delivery	Intrapartum antibiotic	Intrapartum antibiotics were administered at delivery	logical	background	1	0.998783	FAL: 562, TRU: 259	NA	NA	NA
2.pregnancy and delivery	Intrapartum antibiotic class	Antibiotic class used as intrapartum antibiotic	character	background	563	0.315085	NA	NA	Group1: Cephalosporin; Group2: Penicillin; Group3: Other	NA
2.pregnancy and delivery	Mother's age	Mother's age at delivery	numeric	background	0	1	NA	32.8637	NA	NA
2.pregnancy and delivery	Mother's alcohol use during pregnancy	Maternal alcohol consumption during pregnancy	character	background	0	1	NA	NA	Group1: Never; Group2: Once a month or less; Group3 : 2 to 4 times a month; Group4: 2 to 3 times a week; Group5: 4 times a week or more	NA
2.pregnancy and delivery	Mother's alcohol use prior pregnancy	Maternal alcohol consumption before pregnancy	character	background	0	1	NA	NA	Group1: Never; Group2: Once a month or less; Group3 : 2 to 4 times a month; Group4: 2 to 3 times a week; Group5: 4 times a week or more	NA
2.pregnancy and delivery	Mother's allergy	Mother has a diagnosed allergic disease	logical	background	0	1	TRU: 460, FAL: 362	NA	NA	NA
2.pregnancy and delivery	Mother's BMI	Mother's BMI before pregnancy	numeric	background	8	0.990268	NA	23.2764	NA	NA
2.pregnancy and delivery	Mother's GBS status	Mother was tested Group B Strep positive before delivery	logical	background	105	0.872263	FAL: 570, TRU: 147	NA	NA	NA
2.pregnancy and delivery	Mother's outdoor activities during pregnancy	Mother has a regular outdoor activity (outdoor sports, gardening…)	logical	background	0	1	TRU: 601, FAL: 221	NA	NA	NA
2.pregnancy and delivery	Mother's physical activity during pregnancy	Mother's physical activity during pregnancy during leisure time	character	background	0	1	NA	NA	Group1: Low physical activity (Tv, reading, crafts…) ; Group2: Moderate physical activity (walking, cycling…); Group3: High physical activity (High intensity exercises or intense outdoor activities)	NA
2.pregnancy and delivery	Mother's probiotic use during pregnancy	Maternal use of probiotics during pregnancy	character	background	0	1	NA	NA	Group1: Never; Group2: Sometimes; Group3: Weekly, Group4: Daily	NA
2.pregnancy and delivery	Mother's smoking prior pregnancy	Mother was smoking prior to pregnancy	logical	background	0	1	FAL: 740, TRU: 82	NA	NA	NA
2.pregnancy and delivery	Mother's weight change during pregnancy	Mother's weight change during pregnancy	numeric	background	9	0.989051	NA	13.5929	NA	Weight loss above 20kg for a normal pre-pregnancy BMI
2.pregnancy and delivery	Parity	Number of previous deliveries, nulliparous or multiparous status	character	background	0	1	NA	NA	Group1: Nulliparous; Group2: Multiparous	NA
2.pregnancy and delivery	Received hospital milk	The infant received additional milk from the hospital after birth	character	background	0	1	NA	NA	NA	NA
2.pregnancy and delivery	Rupture of membranes	Number of hours between rupture of the membranes and delivery	numeric	background	66	0.919708	NA	10.5012	NA	NA
2.pregnancy and delivery	Season of birth	Season of birth	character	background	0	1	NA	NA	Group1: Winter (December, January, February); Group2: Spring (March, April, May); Group3: Summer (June, July, August); Group4: Fall (September, October, November)	NA
2.pregnancy and delivery	Sex	Sex of the infant assigned at birth	character	background	0	1	NA	NA	NA	NA
2.pregnancy and delivery	C-section category	C-section categories (elective or emergency)	character	background	707	0.139903	NA	NA	Group1: Scheduled; Group2: Emergency	NA
2.pregnancy and delivery	Type of vaginal delivery	Type of vaginal delivery	character	background	115	0.860097	NA	NA	Group1: Spontaneous; Group2: Started	NA
3.Nutrition	Breastfeeding proportion	Proportion of the infant's diet composed of breatmilk in the past weeks	character	Reported in the week of sampling (sample 3w to 3mo)	67	0.918491	NA	NA	Group1: 0%; Group2: 1-30%; Group3: 31-70%; Group4: 71-95%; Group5: 96-100%	NA
3.Nutrition	Duration of exclusive breastfeeding	Length in weeks during which the infant was exclusively breastfed, if the infant is exclusively breastfed at the time of sampling, the age of sampling in weeks is taken	numeric	Reported in the week of sampling (sample 3w to 3mo), in the 2 weeks around sampling (6mo), in the 3 weeks around sampling (9 and 12mo) and in the 4 weeks of sampling (18 and 24mo)	116	0.858881	NA	2.50425	NA	NA
3.Nutrition	Formula feeding	The child received formula in the past weeks	logical	Reported in the week of sampling (sample 3w to 3mo), in the 2 weeks around sampling (6mo), in the 3 weeks around sampling (9 and 12mo) and in the 4 weeks of sampling (18 and 24mo)	63	0.923358	FAL: 654, TRU: 105	NA	NA	NA
3.Nutrition	Main food	The child's main source of nutrition during the previous weeks	character	Reported in the week of sampling (sample 3w to 3mo), in the 2 weeks around sampling (6mo), in the 3 weeks around sampling (9 and 12mo)	7	0.991484	NA	NA	From 3weeks to 6months categories -- Group1: Breastmilk from a bottle; Group2: Breastmilk from the mother; Group3: Cow-milk formula; Group4: Vegetal milk formula. From 9 to 12months categories -- Group1: Breastmilk; Group2: Cow-milk formula; Group3: Home made food; Group4: Industrial baby food; Group5: Other	NA
4.health	Acid reducers	Number of acid reducer treatment courses received by the infant	numeric	Prior to the sampling	0	1	NA	0.00486618	NA	NA
4.health	Age of crawling	Age at which the child learnt to crawl	character	Motor progress reported at 12 months	81	0.90146	NA	NA	Group1: before 6months, Group2: 6 to 8months, Group3: Later than 8months	Less than 1 month
4.health	Age of gnawling	Age at which the child learnt to gnaw	character	Motor progress reported at 12 months	63	0.923358	NA	NA	Group1: before 7months; Group2: Between 7 and 9 months; Group3: Later than 9months	Less than 4 months
4.health	Age of sitting	Age at which the child learnt to sit on their own	character	Motor progress reported at 12 months	46	0.944039	NA	NA	Group1: before 6months, Group2: 6 to 8months, Group3: Later than 8months	Less than 4 months
4.health	Age of standing	Age at which the child learnt to stand on their own	character	Motor progress reported at 12 months	150	0.817518	NA	NA	Group1: before 9months, Group2: Between 9 and 11 months, Group3: After 11 months	Less than 4 months
4.health	Antibiotics	Number of antibiotic treatment courses received by the infant	numeric	Prior to the sampling	5	0.993917	NA	0.0354957	NA	NA
4.health	Bifidobacterium probiotics	The child has received lactic acid bacteria or other probiotic preparations containing Bifidobacterium species	logical	Reported in the 13 weeks around sampling	58	0.92944	FAL: 647, TRU: 117	NA	NA	NA
4.health	BMI-for-age	BMI-for-age of the infant (calculated using the WHO Child Crowth Standards)	numeric	Reported in the 7 weeks around sampling	0	1	NA	0.39325	NA	NA
4.health	Sample consistency	Consistency of the sample, following a Bristol scale assessed at DNA extraction	numeric	NA	403	0.509732	NA	5.1957	NA	NA
4.health	Defecation regularity	Regularity of defecation in the past 3 months	character	Reported in the 13 weeks around sampling	10	0.987835	NA	NA	Group1: Regular; Group2: Intermediate; Group3: Irregular	NA
4.health	Diaper rash	The infant has developped a diaper rash	logical	Reported in the 13 weeks around sampling	10	0.987835	FAL: 797, TRU: 15	NA	NA	NA
4.health	Effort of defecation	Effort necessary for the infant to defecate	character	Reported in 1 week around sampling (3w, 6w, 3mo), in the 3 weeks around sampling (6mo, 9mo, 12mo, 18mo) or in the 6weeks around sampling (24mo)	0	1	NA	NA	Scale from 0 to 100; Group1: effortless (score below 25); Group2: mild effort (score between 25 and 50); Group3: large effort (score between 50 and 75); Group4: Intense effort (score above 75)	NA
4.health	Folding rash	Intensity of folding rash in the past 3 months	character	Reported in the 13 weeks around sampling	10	0.987835	NA	NA	Sliding scale from 0 to 100. Group1: No Rash (Score of 0); Group2: rash (Score between 1 and 50); Group3: Intense rash (Score above 50)	NA
4.health	Health status	The general state of health of the child in the past 3 months	character	Reported in the 13 weeks around sampling	11	0.986618	NA	NA	Sliding scale from 0 to 100. Group1: Low health (0-25); Group2: Mediocre health (25-50); Group3: Good health (50-75); Group4: Very good health (above 75)	NA
4.health	Hospitalization	The child was hospitalized in the past 3 months	logical	Reported in the 13 weeks around sampling	11	0.986618	FAL: 731, TRU: 80	NA	NA	NA
4.health	Interest in food	The child is interested in food and eating is a happy time for the child	character	Motor progress reported at 12 months	43	0.947689	NA	NA	Scale from 0 to 100; Group1: Low interest (score below 25); Group2: mild interest (score between 25 and 50); Group3: Good interest (score between 50 and 75); Group4: High interest (score above 75)	NA
4.health	Lactobacillus probiotics	The child has received lactic acid bacteria or other probiotic preparations containing Lactobacillus species	logical	Reported in the 13 weeks around sampling	46	0.944039	TRU: 502, FAL: 274	NA	NA	NA
4.health	Laxatives	Number of laxative treatment courses received by the infant	numeric	Prior to the sampling	0	1	NA	0	NA	NA
4.health	Medical visit for allergy/asthma	Number of medical visits for allergy or asthma in the past 3 months	numeric	Reported in the 13 weeks around sampling	11	0.986618	NA	0.0776819	NA	NA
4.health	Medical visit for GI issues	Number of medical visits for GI issues in the past 3 months	numeric	Reported in the 13 weeks around sampling	11	0.986618	NA	0.0357583	NA	NA
4.health	Medical visit for infections	Number of medical visits for respiratory and infectious diseases in the past 3 months	numeric	Reported in the 13 weeks around sampling	11	0.986618	NA	0.289766	NA	NA
4.health	Mucus in stool	The child presented mucus among the stool	logical	Reported in 1 week around sampling (3w, 6w, 3mo), in the 3 weeks around sampling (6mo, 9mo, 12mo, 18mo) or in the 6weeks around sampling (24mo)	0	1	FAL: 717, TRU: 105	NA	NA	NA
4.health	Number of defecations	Typical number of defecations in a week, calculated as quartiles of the reported number of defecation at the considered time point.	character	Reported in 1 week around sampling (3w, 6w, 3mo), in the 3 weeks around sampling (6mo, 9mo, 12mo, 18mo) or in the 6weeks around sampling (24mo)	0	1	NA	NA	Group1:Low; Group2: median; Group3: high	NA
4.health	Probiotic supplements	The child has received lactic acid bacteria or other probiotic preparations	logical	Reported in the 13 weeks around sampling	10	0.987835	TRU: 572, FAL: 240	NA	NA	NA
4.health	Regurgitations	The child presented important regurgitations	logical	Reported in 1 week around sampling (3w, 6w, 3mo), in the 3 weeks around sampling (6mo, 9mo, 12mo, 18mo) or in the 6weeks around sampling (24mo)	0	1	FAL: 689, TRU: 133	NA	NA	NA
4.health	Secretor status	Infant secretor status according to their FUT2 genotype	character	background	56	0.931873	NA	NA	NA	NA
4.health	Skin status	Child's general skin status in the past 3 months	character	Reported in the 13 weeks around sampling	10	0.987835	NA	NA	Group1: Healthy skin; Group2: Dry skin; Group3: has rash or pimples	NA
4.health	Stomach ache intensity	Typical intensity of stomach pain for the infant	character	Reported in 1 week around sampling (3w, 6w, 3mo), in the 3 weeks around sampling (6mo, 9mo, 12mo, 18mo) or in the 6weeks around sampling (24mo)	0	1	NA	NA	Scale from 0 to 100; Group1: no pain (score 0), Group2: low pain (score below 25); Group2: mild pain (score between 25 and 50); Group3: important pain (score between 50 and 75); Group4: Intense pain (score above 75)	NA
4.health	flatulence intensity	Typical intensity of flatulences for the infant	character	Reported in 1 week around sampling (3w, 6w, 3mo), in the 3 weeks around sampling (6mo, 9mo, 12mo, 18mo) or in the 6weeks around sampling (24mo)	0	1	NA	NA	Scale from 0 to 100; Group1: no flatulences (score 0), Group2: low flatulences (score below 25); Group2: mild flatulences (score between 25 and 50); Group3: important flatulences (score between 50 and 75); Group4: Intense flatulences (score above 75)	NA
4.health	Streptococcus probiotics	The child has received lactic acid bacteria or other probiotic preparations containing Streptococcus species	logical	Reported in the 13 weeks around sampling	58	0.92944	FAL: 719, TRU: 45	NA	NA	NA
4.health	Time spent crying	Typical number of hours spent crying per day	character	Reported in 1 week around sampling (3w, 6w, 3mo), in the 3 weeks around sampling (6mo, 9mo, 12mo, 18mo) or in the 6weeks around sampling (24mo)	34	0.958637	NA	NA	Group1: 0-1h; Group2: 2-5h; Group3: more than 5h	NA
4.health	Typical stool consistency	Typical classification of the appearance of stool consistency by the caregiver (on the Bristol scale)	numeric	Reported in 1 week around sampling (3w, 6w, 3mo), in the 3 weeks around sampling (6mo, 9mo, 12mo, 18mo) or in the 6weeks around sampling (24mo)	0	1	NA	6.04623	NA	NA
4.health	Typical stool color	Typical color of the stool	character	Reported in 1 week around sampling (3w, 6w, 3mo), in the 3 weeks around sampling (6mo, 9mo, 12mo, 18mo) or in the 6weeks around sampling (24mo)	0	1	NA	NA	NA	NA
4.health	Vaccination status	Are the child's vaccinations up to the vaccination schedule in the past 3 months	character	Reported in the 13 weeks around sampling	11	0.986618	NA	NA	Group1: Yes; Group2: Partially; Group3: No	NA
4.health	Vitamin D	Regularity of vitamin D supplementation during the past 3 months	character	Reported in the 13 weeks around sampling	10	0.987835	NA	NA	NA	NA
5.lifestyle	Cared by others	Estimate of how much the child is cared for by someone else than the primary caretaker	character	Reported in the 13 weeks around sampling	10	0.987835	NA	NA	Group1: 0-25% of the child's time; Group2: 25-50% of the child's time; Group3: 50-75% of the child's time	NA
5.lifestyle	Cleaning habits	Cleaning habbits of the family	numeric	background	0	1	NA	11.9526	Score from 0 to 12 based on the reported frequency of vacuuming, Floor cleaning, bathroom cleaning, Toilets cleaning, and the frequency of changing bedsheets and Dish Cloths	NA
5.lifestyle	Family satisfaction level	Satisfaction level with their current life situation of the parent who mainly cares for the child	character	Reported in the 13 weeks around sampling	10	0.987835	NA	NA	Sliding scale from 0 to 100. Group1: Low satisfaction (0-25); Group2: Medium satisfaction (25-50); Group3: Good satisfaction (50-75); Group4: High satisfaction (above 75)	NA
5.lifestyle	Father's education	Education level of the biological father or partner	character	background	11	0.986618	NA	NA	Group1 : Primary, middle school or Highschool level ; Group2: Trade School; Group3: University of Applied Science or University level	NA
5.lifestyle	Furry pet	The family has a furry animal or a bird as a pet	logical	background	0	1	FAL: 517, TRU: 305	NA	NA	NA
5.lifestyle	House type	Current type of housing	character	Reported in the 90 weeks around sampling	0	1	NA	NA	Group1: Appartment; Group2: Semi-detached house; Group3: House	NA
5.lifestyle	Mother's education	Education level of the mother	character	background	0	1	NA	NA	Group1 : Primary, middle school or Highschool level ; Group2: Trade School; Group3: University of Applied Science or University level	NA
5.lifestyle	Number of caregivers	Number of adults caring for a child regularly	character	Reported in the 13 weeks around sampling	10	0.987835	NA	NA	Group1: 1-2 adults; Group2: 3-5 adults; Group3: more than 5adults	NA
5.lifestyle	Recent travel abroad	The child has traveled abroad recently	logical	Reported in the 13 weeks around sampling	10	0.987835	FAL: 707, TRU: 105	NA	NA	NA
5.lifestyle	Use of breastpads	Use of breast pads in the past 3 months	character	Reported in the 13 weeks around sampling	10	0.987835	NA	NA	NA	NA
5.lifestyle	Use of feeding bottle	Use of a feeding bottle in the past 3 months	character	Reported in the 13 weeks around sampling	10	0.987835	NA	NA	NA	NA
5.lifestyle	Use of pacifier	Use of a pacifier in the past 3 months	character	Reported in the 13 weeks around sampling	10	0.987835	NA	NA	NA	NA

## Sheet: 6weeks
variable_subject	name	definition	data_type	Time_of_response	n_missing	complete_rate	logical.count	numeric.mean	categorical groupings	exclusion_criteria
1.technical	DNA extraction batch	Internal running number for the DNA extraction batch	character	NA	0	1	NA	NA	NA	NA
1.technical	DNA yield	DNA yield of the extraction per mg of faecal sample	numeric	NA	30	0.9642	NA	89.0628	NA	NA
1.technical	Extraction date	Date of the DNA extraction	numeric	NA	40	0.952267	NA	1.51549e+09	NA	NA
1.technical	Extractor	Identity of the laboratory personnel realising the DNA extraction	character	NA	283	0.662291	NA	NA	NA	NA
1.technical	Faecal weight	Weight of the faecal sample used for the DNA extraction	numeric	NA	30	0.9642	NA	0.407368	NA	NA
1.technical	Processed reads	Number of reads after QC and chimera removal	numeric	NA	0	1	NA	19811.7	NA	NA
1.technical	Sample storage -20°C	Number of days of storage of the sample at home (-20°C)	numeric	NA	110	0.868735	NA	48.4986	NA	NA
1.technical	Sample storage -80°C	Number of days of storage of the sample in the lab (-80°C)	numeric	NA	143	0.829356	NA	211.073	NA	NA
1.technical	Sequencing platform	Sequencing obtained trough Hiseq or Miseq	character	NA	0	1	NA	NA	NA	NA
1.technical	Sequencing run	Internal running number for the Sequencing run	character	NA	0	1	NA	NA	NA	NA
2.pregnancy and delivery	Age home	Age in days at which the infant was released from hospital after birth	numeric	background	0	1	NA	2.3747	NA	NA
2.pregnancy and delivery	Delivery mode	Delivery mode	character	background	0	1	NA	NA	Group1: Vaginal; Group2: C-Section	NA
2.pregnancy and delivery	Delivery mode & intrapartum antibiotic	Delivery mode and intrapartum antibiotic exposures	character	background	0	1	NA	NA	Group1: Vaginal; Group2: Vaginal+IAP; Group3: C-Section	NA
2.pregnancy and delivery	Father's age	Biological father or partner's age at delivery	numeric	background	15	0.9821	NA	34.7922	NA	NA
2.pregnancy and delivery	Father's allergy	The biological father has a diagnosed allergic disease	character	background	21	0.97494	NA	NA	NA	NA
2.pregnancy and delivery	Father's BMI	Biological father's BMI before pregnancy	numeric	background	121	0.855609	NA	25.5908	NA	NA
2.pregnancy and delivery	Father's smoking during pregnancy	Biological father or partner was smoking during pregnancy	logical	background	11	0.986874	FAL: 697, TRU: 130	NA	NA	NA
2.pregnancy and delivery	Fatty acids during pregnancy	Mother regulary used fatty acid and fish oil nutritional supplements during pregnancy	logical	background	0	1	FAL: 511, TRU: 327	NA	NA	NA
2.pregnancy and delivery	First skin-to-skin contact	Age in hours at which the first skin-to-skin contact with the mother took place	numeric	background	0	1	NA	0.49642	NA	NA
2.pregnancy and delivery	Folic acids during pregnancy	Mother regulary used folic acid nutritional supplements during pregnancy	logical	background	0	1	TRU: 711, FAL: 127	NA	NA	NA
2.pregnancy and delivery	Gestational diabetes	Mother diagnosed during pregnancy with gestational diabetes	logical	background	0	1	FAL: 677, TRU: 161	NA	NA	NA
2.pregnancy and delivery	Gestational age	infant gestational age	character	background	1	0.998807	NA	NA	Group1: early term (less than 273 days); Group2: full term (273 to 286 days); Group3: late term (287 to 293 days); Group4: post-term (more than 293 days)	NA
2.pregnancy and delivery	Hospital care at birth	The infant had an hospital stay after birth	logical	background	0	1	FAL: 773, TRU: 65	NA	NA	NA
2.pregnancy and delivery	Intrapartum antibiotic	Intrapartum antibiotics were administered at delivery	logical	background	1	0.998807	FAL: 559, TRU: 278	NA	NA	NA
2.pregnancy and delivery	Intrapartum antibiotic class	Antibiotic class used as intrapartum antibiotic	character	background	561	0.330549	NA	NA	Group1: Cephalosporin; Group2: Penicillin; Group3: Other	NA
2.pregnancy and delivery	Mother's age	Mother's age at delivery	numeric	background	0	1	NA	32.8389	NA	NA
2.pregnancy and delivery	Mother's alcohol use during pregnancy	Maternal alcohol consumption during pregnancy	character	background	0	1	NA	NA	Group1: Never; Group2: Once a month or less; Group3 : 2 to 4 times a month; Group4: 2 to 3 times a week; Group5: 4 times a week or more	NA
2.pregnancy and delivery	Mother's alcohol use prior pregnancy	Maternal alcohol consumption before pregnancy	character	background	0	1	NA	NA	Group1: Never; Group2: Once a month or less; Group3 : 2 to 4 times a month; Group4: 2 to 3 times a week; Group5: 4 times a week or more	NA
2.pregnancy and delivery	Mother's allergy	Mother has a diagnosed allergic disease	logical	background	0	1	TRU: 477, FAL: 361	NA	NA	NA
2.pregnancy and delivery	Mother's BMI	Mother's BMI before pregnancy	numeric	background	8	0.990453	NA	23.3858	NA	NA
2.pregnancy and delivery	Mother's GBS status	Mother was tested Group B Strep positive before delivery	logical	background	109	0.869928	FAL: 573, TRU: 156	NA	NA	NA
2.pregnancy and delivery	Mother's outdoor activities during pregnancy	Mother has a regular outdoor activity (outdoor sports, gardening…)	logical	background	0	1	TRU: 609, FAL: 229	NA	NA	NA
2.pregnancy and delivery	Mother's physical activity during pregnancy	Mother's physical activity during pregnancy during leisure time	character	background	0	1	NA	NA	Group1: Low physical activity (Tv, reading, crafts…) ; Group2: Moderate physical activity (walking, cycling…); Group3: High physical activity (High intensity exercises or intense outdoor activities)	NA
2.pregnancy and delivery	Mother's probiotic use during pregnancy	Maternal use of probiotics during pregnancy	character	background	0	1	NA	NA	Group1: Never; Group2: Sometimes; Group3: Weekly, Group4: Daily	NA
2.pregnancy and delivery	Mother's smoking prior pregnancy	Mother was smoking prior to pregnancy	logical	background	0	1	FAL: 746, TRU: 92	NA	NA	NA
2.pregnancy and delivery	Mother's weight change during pregnancy	Mother's weight change during pregnancy	numeric	background	8	0.990453	NA	13.694	NA	Weight loss above 20kg for a normal pre-pregnancy BMI
2.pregnancy and delivery	Parity	Number of previous deliveries, nulliparous or multiparous status	character	background	0	1	NA	NA	Group1: Nulliparous; Group2: Multiparous	NA
2.pregnancy and delivery	Received hospital milk	The infant received additional milk from the hospital after birth	character	background	1	0.998807	NA	NA	NA	NA
2.pregnancy and delivery	Rupture of membranes	Number of hours between rupture of the membranes and delivery	numeric	background	70	0.916468	NA	10.5439	NA	NA
2.pregnancy and delivery	Season of birth	Season of birth	character	background	0	1	NA	NA	Group1: Winter (December, January, February); Group2: Spring (March, April, May); Group3: Summer (June, July, August); Group4: Fall (September, October, November)	NA
2.pregnancy and delivery	Sex	Sex of the infant assigned at birth	character	background	0	1	NA	NA	NA	NA
2.pregnancy and delivery	C-section category	C-section categories (elective or emergency)	character	background	711	0.151551	NA	NA	Group1: Scheduled; Group2: Emergency	NA
2.pregnancy and delivery	Type of vaginal delivery	Type of vaginal delivery	character	background	127	0.848449	NA	NA	Group1: Spontaneous; Group2: Started	NA
3.Nutrition	Breastfeeding	The child was breastfed in the past weeks	logical	Reported in the week of sampling (sample 3w to 3mo), in the 2 weeks around sampling (6mo), in the 3 weeks around sampling (9 and 12mo) and in the 4 weeks of sampling (18 and 24mo)	16	0.980907	TRU: 809, FAL: 13	NA	NA	NA
3.Nutrition	Breastfeeding proportion	Proportion of the infant's diet composed of breatmilk in the past weeks	character	Reported in the week of sampling (sample 3w to 3mo)	54	0.935561	NA	NA	Group1: 0%; Group2: 1-30%; Group3: 31-70%; Group4: 71-95%; Group5: 96-100%	NA
3.Nutrition	Duration of exclusive breastfeeding	Length in weeks during which the infant was exclusively breastfed, if the infant is exclusively breastfed at the time of sampling, the age of sampling in weeks is taken	numeric	Reported in the week of sampling (sample 3w to 3mo), in the 2 weeks around sampling (6mo), in the 3 weeks around sampling (9 and 12mo) and in the 4 weeks of sampling (18 and 24mo)	117	0.860382	NA	4.57143	NA	NA
3.Nutrition	Formula feeding	The child received formula in the past weeks	logical	Reported in the week of sampling (sample 3w to 3mo), in the 2 weeks around sampling (6mo), in the 3 weeks around sampling (9 and 12mo) and in the 4 weeks of sampling (18 and 24mo)	51	0.939141	FAL: 680, TRU: 107	NA	NA	NA
3.Nutrition	Main food	The child's main source of nutrition during the previous weeks	character	Reported in the week of sampling (sample 3w to 3mo), in the 2 weeks around sampling (6mo), in the 3 weeks around sampling (9 and 12mo)	15	0.9821	NA	NA	From 3weeks to 6months categories -- Group1: Breastmilk from a bottle; Group2: Breastmilk from the mother; Group3: Cow-milk formula; Group4: Vegetal milk formula. From 9 to 12months categories -- Group1: Breastmilk; Group2: Cow-milk formula; Group3: Home made food; Group4: Industrial baby food; Group5: Other	NA
4.health	Acid reducers	Number of acid reducer treatment courses received by the infant	numeric	Prior to the sampling	0	1	NA	0.00596659	NA	NA
4.health	Age of crawling	Age at which the child learnt to crawl	character	Motor progress reported at 12 months	88	0.894988	NA	NA	Group1: before 6months, Group2: 6 to 8months, Group3: Later than 8months	Less than 1 month
4.health	Age of gnawling	Age at which the child learnt to gnaw	character	Motor progress reported at 12 months	67	0.920048	NA	NA	Group1: before 7months; Group2: Between 7 and 9 months; Group3: Later than 9months	Less than 4 months
4.health	Age of sitting	Age at which the child learnt to sit on their own	character	Motor progress reported at 12 months	50	0.940334	NA	NA	Group1: before 6months, Group2: 6 to 8months, Group3: Later than 8months	Less than 4 months
4.health	Age of standing	Age at which the child learnt to stand on their own	character	Motor progress reported at 12 months	152	0.818616	NA	NA	Group1: before 9months, Group2: Between 9 and 11 months, Group3: After 11 months	Less than 4 months
4.health	Antibiotics	Number of antibiotic treatment courses received by the infant	numeric	Prior to the sampling	5	0.994033	NA	0.0444178	NA	NA
4.health	Antidiarrheal medications	Number of antidiarrheal treatment courses received by the infant	numeric	Prior to the sampling	0	1	NA	0.00238663	NA	NA
4.health	Antiflatulence medications	Number of antiflatulence treatment courses received by the infant	numeric	Prior to the sampling	0	1	NA	0.159905	NA	NA
4.health	Bifidobacterium probiotics	The child has received lactic acid bacteria or other probiotic preparations containing Bifidobacterium species	logical	Reported in the 13 weeks around sampling	57	0.931981	FAL: 662, TRU: 119	NA	NA	NA
4.health	BMI-for-age	BMI-for-age of the infant (calculated using the WHO Child Crowth Standards)	numeric	Reported in the 7 weeks around sampling	0	1	NA	0.406534	NA	NA
4.health	Sample consistency	Consistency of the sample, following a Bristol scale assessed at DNA extraction	numeric	NA	403	0.519093	NA	5.43908	NA	NA
4.health	Defecation regularity	Regularity of defecation in the past 3 months	character	Reported in the 13 weeks around sampling	10	0.988067	NA	NA	Group1: Regular; Group2: Intermediate; Group3: Irregular	NA
4.health	Diaper rash	The infant has developped a diaper rash	logical	Reported in the 13 weeks around sampling	10	0.988067	FAL: 814, TRU: 14	NA	NA	NA
4.health	Effort of defecation	Effort necessary for the infant to defecate	character	Reported in 1 week around sampling (3w, 6w, 3mo), in the 3 weeks around sampling (6mo, 9mo, 12mo, 18mo) or in the 6weeks around sampling (24mo)	2	0.997613	NA	NA	Scale from 0 to 100; Group1: effortless (score below 25); Group2: mild effort (score between 25 and 50); Group3: large effort (score between 50 and 75); Group4: Intense effort (score above 75)	NA
4.health	Folding rash	Intensity of folding rash in the past 3 months	character	Reported in the 13 weeks around sampling	10	0.988067	NA	NA	Sliding scale from 0 to 100. Group1: No Rash (Score of 0); Group2: rash (Score between 1 and 50); Group3: Intense rash (Score above 50)	NA
4.health	Health status	The general state of health of the child in the past 3 months	character	Reported in the 13 weeks around sampling	11	0.986874	NA	NA	Sliding scale from 0 to 100. Group1: Low health (0-25); Group2: Mediocre health (25-50); Group3: Good health (50-75); Group4: Very good health (above 75)	NA
4.health	Hospitalization	The child was hospitalized in the past 3 months	logical	Reported in the 13 weeks around sampling	59	0.929594	FAL: 710, TRU: 69	NA	NA	NA
4.health	Interest in food	The child is interested in food and eating is a happy time for the child	character	Motor progress reported at 12 months	47	0.943914	NA	NA	Scale from 0 to 100; Group1: Low interest (score below 25); Group2: mild interest (score between 25 and 50); Group3: Good interest (score between 50 and 75); Group4: High interest (score above 75)	NA
4.health	Lactobacillus probiotics	The child has received lactic acid bacteria or other probiotic preparations containing Lactobacillus species	logical	Reported in the 13 weeks around sampling	46	0.945107	TRU: 512, FAL: 280	NA	NA	NA
4.health	Laxatives	Number of laxative treatment courses received by the infant	numeric	Prior to the sampling	0	1	NA	0.00357995	NA	NA
4.health	Medical visit for allergy/asthma	Number of medical visits for allergy or asthma in the past 3 months	numeric	Reported in the 13 weeks around sampling	59	0.929594	NA	0.0783055	NA	NA
4.health	Medical visit for GI issues	Number of medical visits for GI issues in the past 3 months	numeric	Reported in the 13 weeks around sampling	59	0.929594	NA	0.0346598	NA	NA
4.health	Medical visit for infections	Number of medical visits for respiratory and infectious diseases in the past 3 months	numeric	Reported in the 13 weeks around sampling	59	0.929594	NA	0.297818	NA	NA
4.health	Mucus in stool	The child presented mucus among the stool	logical	Reported in 1 week around sampling (3w, 6w, 3mo), in the 3 weeks around sampling (6mo, 9mo, 12mo, 18mo) or in the 6weeks around sampling (24mo)	2	0.997613	FAL: 684, TRU: 152	NA	NA	NA
4.health	Number of defecations	Typical number of defecations in a week, calculated as quartiles of the reported number of defecation at the considered time point.	character	Reported in 1 week around sampling (3w, 6w, 3mo), in the 3 weeks around sampling (6mo, 9mo, 12mo, 18mo) or in the 6weeks around sampling (24mo)	2	0.997613	NA	NA	Group1:Low; Group2: median; Group3: high	NA
4.health	Probiotic supplements	The child has received lactic acid bacteria or other probiotic preparations	logical	Reported in the 13 weeks around sampling	10	0.988067	TRU: 577, FAL: 251	NA	NA	NA
4.health	Regurgitations	The child presented important regurgitations	logical	Reported in 1 week around sampling (3w, 6w, 3mo), in the 3 weeks around sampling (6mo, 9mo, 12mo, 18mo) or in the 6weeks around sampling (24mo)	2	0.997613	FAL: 627, TRU: 209	NA	NA	NA
4.health	Secretor status	Infant secretor status according to their FUT2 genotype	character	background	52	0.937947	NA	NA	NA	NA
4.health	Skin status	Child's general skin status in the past 3 months	character	Reported in the 13 weeks around sampling	10	0.988067	NA	NA	Group1: Healthy skin; Group2: Dry skin; Group3: has rash or pimples	NA
4.health	Stomach ache intensity	Typical intensity of stomach pain for the infant	character	Reported in 1 week around sampling (3w, 6w, 3mo), in the 3 weeks around sampling (6mo, 9mo, 12mo, 18mo) or in the 6weeks around sampling (24mo)	2	0.997613	NA	NA	Scale from 0 to 100; Group1: no pain (score 0), Group2: low pain (score below 25); Group2: mild pain (score between 25 and 50); Group3: important pain (score between 50 and 75); Group4: Intense pain (score above 75)	NA
4.health	flatulence intensity	Typical intensity of flatulences for the infant	character	Reported in 1 week around sampling (3w, 6w, 3mo), in the 3 weeks around sampling (6mo, 9mo, 12mo, 18mo) or in the 6weeks around sampling (24mo)	2	0.997613	NA	NA	Scale from 0 to 100; Group1: no flatulences (score 0), Group2: low flatulences (score below 25); Group2: mild flatulences (score between 25 and 50); Group3: important flatulences (score between 50 and 75); Group4: Intense flatulences (score above 75)	NA
4.health	Streptococcus probiotics	The child has received lactic acid bacteria or other probiotic preparations containing Streptococcus species	logical	Reported in the 13 weeks around sampling	58	0.930788	FAL: 733, TRU: 47	NA	NA	NA
4.health	Time spent crying	Typical number of hours spent crying per day	character	Reported in 1 week around sampling (3w, 6w, 3mo), in the 3 weeks around sampling (6mo, 9mo, 12mo, 18mo) or in the 6weeks around sampling (24mo)	17	0.979714	NA	NA	Group1: 0-1h; Group2: 2-5h; Group3: more than 5h	NA
4.health	Typical stool consistency	Typical classification of the appearance of stool consistency by the caregiver (on the Bristol scale)	numeric	Reported in 1 week around sampling (3w, 6w, 3mo), in the 3 weeks around sampling (6mo, 9mo, 12mo, 18mo) or in the 6weeks around sampling (24mo)	2	0.997613	NA	6.07057	NA	NA
4.health	Typical stool color	Typical color of the stool	character	Reported in 1 week around sampling (3w, 6w, 3mo), in the 3 weeks around sampling (6mo, 9mo, 12mo, 18mo) or in the 6weeks around sampling (24mo)	2	0.997613	NA	NA	NA	NA
4.health	Vaccination status	Are the child's vaccinations up to the vaccination schedule in the past 3 months	character	Reported in the 13 weeks around sampling	11	0.986874	NA	NA	Group1: Yes; Group2: Partially; Group3: No	NA
4.health	Vitamin D	Regularity of vitamin D supplementation during the past 3 months	character	Reported in the 13 weeks around sampling	10	0.988067	NA	NA	NA	NA
5.lifestyle	Cared by others	Estimate of how much the child is cared for by someone else than the primary caretaker	character	Reported in the 13 weeks around sampling	10	0.988067	NA	NA	Group1: 0-25% of the child's time; Group2: 25-50% of the child's time; Group3: 50-75% of the child's time	NA
5.lifestyle	Cleaning habits	Cleaning habbits of the family	numeric	background	0	1	NA	11.9511	Score from 0 to 12 based on the reported frequency of vacuuming, Floor cleaning, bathroom cleaning, Toilets cleaning, and the frequency of changing bedsheets and Dish Cloths	NA
5.lifestyle	Family satisfaction level	Satisfaction level with their current life situation of the parent who mainly cares for the child	character	Reported in the 13 weeks around sampling	10	0.988067	NA	NA	Sliding scale from 0 to 100. Group1: Low satisfaction (0-25); Group2: Medium satisfaction (25-50); Group3: Good satisfaction (50-75); Group4: High satisfaction (above 75)	NA
5.lifestyle	Father's education	Education level of the biological father or partner	character	background	14	0.983294	NA	NA	Group1 : Primary, middle school or Highschool level ; Group2: Trade School; Group3: University of Applied Science or University level	NA
5.lifestyle	Furry pet	The family has a furry animal or a bird as a pet	logical	background	0	1	FAL: 538, TRU: 300	NA	NA	NA
5.lifestyle	House type	Current type of housing	character	Reported in the 90 weeks around sampling	0	1	NA	NA	Group1: Appartment; Group2: Semi-detached house; Group3: House	NA
5.lifestyle	Mother's education level	Education level of the mother	character	background	0	1	NA	NA	Group1 : Primary, middle school or Highschool level ; Group2: Trade School; Group3: University of Applied Science or University level	NA
5.lifestyle	Number of caregivers	Number of adults caring for a child regularly	character	Reported in the 13 weeks around sampling	10	0.988067	NA	NA	Group1: 1-2 adults; Group2: 3-5 adults; Group3: more than 5adults	NA
5.lifestyle	Recent travel abroad	The child has traveled abroad recently	logical	Reported in the 13 weeks around sampling	10	0.988067	FAL: 721, TRU: 107	NA	NA	NA
5.lifestyle	Use of breastpads	Use of breast pads in the past 3 months	character	Reported in the 13 weeks around sampling	10	0.988067	NA	NA	NA	NA
5.lifestyle	Use of feeding bottle	Use of a feeding bottle in the past 3 months	character	Reported in the 13 weeks around sampling	10	0.988067	NA	NA	NA	NA
5.lifestyle	Use of pacifier	Use of a pacifier in the past 3 months	character	Reported in the 13 weeks around sampling	10	0.988067	NA	NA	NA	NA

## Sheet: 3months
variable_subject	name	definition	data_type	Time_of_response	n_missing	complete_rate	logical.count	numeric.mean	categorical groupings	exclusion_criteria
1.technical	DNA extraction batch	Internal running number for the DNA extraction batch	character	NA	2	0.997647	NA	NA	NA	NA
1.technical	DNA yield	DNA yield of the extraction per mg of faecal sample	numeric	NA	44	0.948235	NA	126.867	NA	NA
1.technical	Extraction date	Date of the DNA extraction	numeric	NA	82	0.903529	NA	1514784375	NA	NA
1.technical	Extractor	Identity of the laboratory personnel realising the DNA extraction	character	NA	320	0.623529	NA	NA	NA	NA
1.technical	Faecal weight	Weight of the faecal sample used for the DNA extraction	numeric	NA	44	0.948235	NA	0.463635	NA	NA
1.technical	Processed reads	Number of reads after QC and chimera removal	numeric	NA	0	1	NA	20137.7	NA	NA
1.technical	Sample storage -20°C	Number of days of storage of the sample at home (-20°C)	numeric	NA	108	0.872941	NA	21.0741	NA	NA
1.technical	Sample storage -80°C	Number of days of storage of the sample in the lab (-80°C)	numeric	NA	174	0.795294	NA	200.003	NA	NA
1.technical	Sequencing platform	Sequencing obtained trough Hiseq or Miseq	character	NA	0	1	NA	NA	NA	NA
1.technical	Sequencing run	Internal running number for the Sequencing run	character	NA	0	1	NA	NA	NA	NA
2.pregnancy and delivery	Age home	Age in days at which the infant was released from hospital after birth	numeric	background	0	1	NA	2.41412	NA	NA
2.pregnancy and delivery	Delivery mode	Delivery mode	character	background	0	1	NA	NA	Group1: Vaginal; Group2: C-Section	NA
2.pregnancy and delivery	Delivery mode & intrapartum antibiotic	Delivery mode and intrapartum antibiotic exposures	character	background	0	1	NA	NA	Group1: Vaginal; Group2: Vaginal+IAP; Group3: C-Section	NA
2.pregnancy and delivery	Father's age	Biological father or partner's age at delivery	numeric	background	14	0.983529	NA	34.7691	NA	NA
2.pregnancy and delivery	Father's allergy	The biological father has a diagnosed allergic disease	character	background	16	0.981176	NA	NA	NA	NA
2.pregnancy and delivery	Father's BMI	Biological father's BMI before pregnancy	numeric	background	119	0.86	NA	25.633	NA	NA
2.pregnancy and delivery	Father's smoking during pregnancy	Biological father or partner was smoking during pregnancy	logical	background	8	0.990588	FAL: 707, TRU: 135	NA	NA	NA
2.pregnancy and delivery	Fatty acids during pregnancy	Mother regulary used fatty acid and fish oil nutritional supplements during pregnancy	logical	background	0	1	FAL: 520, TRU: 330	NA	NA	NA
2.pregnancy and delivery	First skin-to-skin contact	Age in hours at which the first skin-to-skin contact with the mother took place	numeric	background	0	1	NA	0.497647	NA	NA
2.pregnancy and delivery	Folic acids during pregnancy	Mother regulary used folic acid nutritional supplements during pregnancy	logical	background	0	1	TRU: 721, FAL: 129	NA	NA	NA
2.pregnancy and delivery	Gestational diabetes	Mother diagnosed during pregnancy with gestational diabetes	logical	background	0	1	FAL: 689, TRU: 161	NA	NA	NA
2.pregnancy and delivery	Gestational age	infant gestational age	character	background	1	0.998824	NA	NA	Group1: early term (less than 273 days); Group2: full term (273 to 286 days); Group3: late term (287 to 293 days); Group4: post-term (more than 293 days)	NA
2.pregnancy and delivery	Hospital care at birth	The infant had an hospital stay after birth	logical	background	0	1	FAL: 781, TRU: 69	NA	NA	NA
2.pregnancy and delivery	Intrapartum antibiotic	Intrapartum antibiotics were administered at delivery	logical	background	0	1	FAL: 554, TRU: 296	NA	NA	NA
2.pregnancy and delivery	Intrapartum antibiotic class	Antibiotic class used as intrapartum antibiotic	character	background	555	0.347059	NA	NA	Group1: Cephalosporin; Group2: Penicillin; Group3: Other	NA
2.pregnancy and delivery	Mother's age	Mother's age at delivery	numeric	background	0	1	NA	32.8612	NA	NA
2.pregnancy and delivery	Mother's alcohol use during pregnancy	Maternal alcohol consumption during pregnancy	character	background	0	1	NA	NA	Group1: Never; Group2: Once a month or less; Group3 : 2 to 4 times a month; Group4: 2 to 3 times a week; Group5: 4 times a week or more	NA
2.pregnancy and delivery	Mother's alcohol use prior pregnancy	Maternal alcohol consumption before pregnancy	character	background	0	1	NA	NA	Group1: Never; Group2: Once a month or less; Group3 : 2 to 4 times a month; Group4: 2 to 3 times a week; Group5: 4 times a week or more	NA
2.pregnancy and delivery	Mother's allergy	Mother has a diagnosed allergic disease	logical	background	0	1	TRU: 477, FAL: 373	NA	NA	NA
2.pregnancy and delivery	Mother's BMI	Mother's BMI before pregnancy	numeric	background	6	0.992941	NA	23.3192	NA	NA
2.pregnancy and delivery	Mother's GBS status	Mother was tested Group B Strep positive before delivery	logical	background	113	0.867059	FAL: 584, TRU: 153	NA	NA	NA
2.pregnancy and delivery	Mother's outdoor activities during pregnancy	Mother has a regular outdoor activity (outdoor sports, gardening…)	logical	background	0	1	TRU: 626, FAL: 224	NA	NA	NA
2.pregnancy and delivery	Mother's physical activity during pregnancy	Mother's physical activity during pregnancy during leisure time	character	background	0	1	NA	NA	Group1: Low physical activity (Tv, reading, crafts…) ; Group2: Moderate physical activity (walking, cycling…); Group3: High physical activity (High intensity exercises or intense outdoor activities)	NA
2.pregnancy and delivery	Mother's probiotic use during pregnancy	Maternal use of probiotics during pregnancy	character	background	0	1	NA	NA	Group1: Never; Group2: Sometimes; Group3: Weekly, Group4: Daily	NA
2.pregnancy and delivery	Mother's smoking prior pregnancy	Mother was smoking prior to pregnancy	logical	background	0	1	FAL: 755, TRU: 95	NA	NA	NA
2.pregnancy and delivery	Mother's weight change during pregnancy	Mother's weight change during pregnancy	numeric	background	7	0.991765	NA	13.5575	NA	Weight loss above 20kg for a normal pre-pregnancy BMI
2.pregnancy and delivery	Parity	Number of previous deliveries, nulliparous or multiparous status	character	background	0	1	NA	NA	Group1: Nulliparous; Group2: Multiparous	NA
2.pregnancy and delivery	Received hospital milk	The infant received additional milk from the hospital after birth	character	background	1	0.998824	NA	NA	NA	NA
2.pregnancy and delivery	Rupture of membranes	Number of hours between rupture of the membranes and delivery	numeric	background	66	0.922353	NA	10.5534	NA	NA
2.pregnancy and delivery	Season of birth	Season of birth	character	background	0	1	NA	NA	Group1: Winter (December, January, February); Group2: Spring (March, April, May); Group3: Summer (June, July, August); Group4: Fall (September, October, November)	NA
2.pregnancy and delivery	Sex	Sex of the infant assigned at birth	character	background	0	1	NA	NA	NA	NA
2.pregnancy and delivery	C-section category	C-section categories (elective or emergency)	character	background	712	0.162353	NA	NA	Group1: Scheduled; Group2: Emergency	NA
2.pregnancy and delivery	Type of vaginal delivery	Type of vaginal delivery	character	background	138	0.837647	NA	NA	Group1: Spontaneous; Group2: Started	NA
3.Nutrition	Breastfeeding	The child was breastfed in the past weeks	logical	Reported in the week of sampling (sample 3w to 3mo), in the 2 weeks around sampling (6mo), in the 3 weeks around sampling (9 and 12mo) and in the 4 weeks of sampling (18 and 24mo)	21	0.975294	TRU: 810, FAL: 19	NA	NA	NA
3.Nutrition	Breastfeeding proportion	Proportion of the infant's diet composed of breatmilk in the past weeks	character	Reported in the week of sampling (sample 3w to 3mo)	32	0.962353	NA	NA	Group1: 0%; Group2: 1-30%; Group3: 31-70%; Group4: 71-95%; Group5: 96-100%	NA
3.Nutrition	Duration of exclusive breastfeeding	Length in weeks during which the infant was exclusively breastfed, if the infant is exclusively breastfed at the time of sampling, the age of sampling in weeks is taken	numeric	Reported in the week of sampling (sample 3w to 3mo), in the 2 weeks around sampling (6mo), in the 3 weeks around sampling (9 and 12mo) and in the 4 weeks of sampling (18 and 24mo)	123	0.855294	NA	9.04814	NA	NA
3.Nutrition	Formula feeding	The child received formula in the past weeks	logical	Reported in the week of sampling (sample 3w to 3mo), in the 2 weeks around sampling (6mo), in the 3 weeks around sampling (9 and 12mo) and in the 4 weeks of sampling (18 and 24mo)	31	0.963529	FAL: 701, TRU: 118	NA	NA	NA
3.Nutrition	Main food	The child's main source of nutrition during the previous weeks	character	Reported in the week of sampling (sample 3w to 3mo), in the 2 weeks around sampling (6mo), in the 3 weeks around sampling (9 and 12mo)	20	0.976471	NA	NA	From 3weeks to 6months categories -- Group1: Breastmilk from a bottle; Group2: Breastmilk from the mother; Group3: Cow-milk formula; Group4: Vegetal milk formula. From 9 to 12months categories -- Group1: Breastmilk; Group2: Cow-milk formula; Group3: Home made food; Group4: Industrial baby food; Group5: Other	NA
4.health	Acid reducers	Number of acid reducer treatment courses received by the infant	numeric	Prior to the sampling	0	1	NA	0.0235294	NA	NA
4.health	Age of crawling	Age at which the child learnt to crawl	character	Motor progress reported at 12 months	77	0.909412	NA	NA	Group1: before 6months, Group2: 6 to 8months, Group3: Later than 8months	Less than 1 month
4.health	Age of gnawling	Age at which the child learnt to gnaw	character	Motor progress reported at 12 months	55	0.935294	NA	NA	Group1: before 7months; Group2: Between 7 and 9 months; Group3: Later than 9months	Less than 4 months
4.health	Age of sitting	Age at which the child learnt to sit on their own	character	Motor progress reported at 12 months	39	0.954118	NA	NA	Group1: before 6months, Group2: 6 to 8months, Group3: Later than 8months	Less than 4 months
4.health	Age of standing	Age at which the child learnt to stand on their own	character	Motor progress reported at 12 months	153	0.82	NA	NA	Group1: before 9months, Group2: Between 9 and 11 months, Group3: After 11 months	Less than 4 months
4.health	Antibiotics	Number of antibiotic treatment courses received by the infant	numeric	Prior to the sampling	0	1	NA	0.08	NA	NA
4.health	Antidiarrheal medications	Number of antidiarrheal treatment courses received by the infant	numeric	Prior to the sampling	0	1	NA	0.00352941	NA	NA
4.health	Antiflatulence medications	Number of antiflatulence treatment courses received by the infant	numeric	Prior to the sampling	0	1	NA	0.217647	NA	NA
4.health	Bifidobacterium probiotics	The child has received lactic acid bacteria or other probiotic preparations containing Bifidobacterium species	logical	Reported in the 13 weeks around sampling	55	0.935294	FAL: 672, TRU: 123	NA	NA	NA
4.health	BMI-for-age	BMI-for-age of the infant (calculated using the WHO Child Crowth Standards)	numeric	Reported in the 7 weeks around sampling	79	0.907059	NA	-0.0352118	NA	NA
4.health	Sample consistency	Consistency of the sample, following a Bristol scale assessed at DNA extraction	numeric	NA	446	0.475294	NA	5.63366	NA	NA
4.health	Defecation regularity	Regularity of defecation in the past 3 months	character	Reported in the 13 weeks around sampling	7	0.991765	NA	NA	Group1: Regular; Group2: Intermediate; Group3: Irregular	NA
4.health	Diaper rash	The infant has developped a diaper rash	logical	Reported in the 13 weeks around sampling	7	0.991765	FAL: 829, TRU: 14	NA	NA	NA
4.health	Effort of defecation	Effort necessary for the infant to defecate	character	Reported in 1 week around sampling (3w, 6w, 3mo), in the 3 weeks around sampling (6mo, 9mo, 12mo, 18mo) or in the 6weeks around sampling (24mo)	0	1	NA	NA	Scale from 0 to 100; Group1: effortless (score below 25); Group2: mild effort (score between 25 and 50); Group3: large effort (score between 50 and 75); Group4: Intense effort (score above 75)	NA
4.health	Folding rash	Intensity of folding rash in the past 3 months	character	Reported in the 13 weeks around sampling	7	0.991765	NA	NA	Sliding scale from 0 to 100. Group1: No Rash (Score of 0); Group2: rash (Score between 1 and 50); Group3: Intense rash (Score above 50)	NA
4.health	Health status	The general state of health of the child in the past 3 months	character	Reported in the 13 weeks around sampling	8	0.990588	NA	NA	Sliding scale from 0 to 100. Group1: Low health (0-25); Group2: Mediocre health (25-50); Group3: Good health (50-75); Group4: Very good health (above 75)	NA
4.health	Hospitalization	The child was hospitalized in the past 3 months	logical	Reported in the 13 weeks around sampling	8	0.990588	FAL: 761, TRU: 81	NA	NA	NA
4.health	Interest in food	The child is interested in food and eating is a happy time for the child	character	Motor progress reported at 12 months	36	0.957647	NA	NA	Scale from 0 to 100; Group1: Low interest (score below 25); Group2: mild interest (score between 25 and 50); Group3: Good interest (score between 50 and 75); Group4: High interest (score above 75)	NA
4.health	Lactobacillus probiotics	The child has received lactic acid bacteria or other probiotic preparations containing Lactobacillus species	logical	Reported in the 13 weeks around sampling	42	0.950588	TRU: 517, FAL: 291	NA	NA	NA
4.health	Laxatives	Number of laxative treatment courses received by the infant	numeric	Prior to the sampling	0	1	NA	0.0117647	NA	NA
4.health	Medical visit for allergy/asthma	Number of medical visits for allergy or asthma in the past 3 months	numeric	Reported in the 13 weeks around sampling	8	0.990588	NA	0.0760095	NA	NA
4.health	Medical visit for GI issues	Number of medical visits for GI issues in the past 3 months	numeric	Reported in the 13 weeks around sampling	8	0.990588	NA	0.0368171	NA	NA
4.health	Medical visit for infections	Number of medical visits for respiratory and infectious diseases in the past 3 months	numeric	Reported in the 13 weeks around sampling	8	0.990588	NA	0.275534	NA	NA
4.health	Mucus in stool	The child presented mucus among the stool	logical	Reported in 1 week around sampling (3w, 6w, 3mo), in the 3 weeks around sampling (6mo, 9mo, 12mo, 18mo) or in the 6weeks around sampling (24mo)	0	1	FAL: 645, TRU: 205	NA	NA	NA
4.health	Number of defecations	Typical number of defecations in a week, calculated as quartiles of the reported number of defecation at the considered time point.	character	Reported in 1 week around sampling (3w, 6w, 3mo), in the 3 weeks around sampling (6mo, 9mo, 12mo, 18mo) or in the 6weeks around sampling (24mo)	0	1	NA	NA	Group1:Low; Group2: median; Group3: high	NA
4.health	Probiotic supplements	The child has received lactic acid bacteria or other probiotic preparations	logical	Reported in the 13 weeks around sampling	7	0.991765	TRU: 586, FAL: 257	NA	NA	NA
4.health	Regurgitations	The child presented important regurgitations	logical	Reported in 1 week around sampling (3w, 6w, 3mo), in the 3 weeks around sampling (6mo, 9mo, 12mo, 18mo) or in the 6weeks around sampling (24mo)	0	1	FAL: 703, TRU: 147	NA	NA	NA
4.health	Secretor status	Infant secretor status according to their FUT2 genotype	character	background	52	0.938824	NA	NA	NA	NA
4.health	Skin status	Child's general skin status in the past 3 months	character	Reported in the 13 weeks around sampling	7	0.991765	NA	NA	Group1: Healthy skin; Group2: Dry skin; Group3: has rash or pimples	NA
4.health	Stomach ache intensity	Typical intensity of stomach pain for the infant	character	Reported in 1 week around sampling (3w, 6w, 3mo), in the 3 weeks around sampling (6mo, 9mo, 12mo, 18mo) or in the 6weeks around sampling (24mo)	0	1	NA	NA	Scale from 0 to 100; Group1: no pain (score 0), Group2: low pain (score below 25); Group2: mild pain (score between 25 and 50); Group3: important pain (score between 50 and 75); Group4: Intense pain (score above 75)	NA
4.health	flatulence intensity	Typical intensity of flatulences for the infant	character	Reported in 1 week around sampling (3w, 6w, 3mo), in the 3 weeks around sampling (6mo, 9mo, 12mo, 18mo) or in the 6weeks around sampling (24mo)	0	1	NA	NA	Scale from 0 to 100; Group1: no flatulences (score 0), Group2: low flatulences (score below 25); Group2: mild flatulences (score between 25 and 50); Group3: important flatulences (score between 50 and 75); Group4: Intense flatulences (score above 75)	NA
4.health	Streptococcus probiotics	The child has received lactic acid bacteria or other probiotic preparations containing Streptococcus species	logical	Reported in the 13 weeks around sampling	56	0.934118	FAL: 749, TRU: 45	NA	NA	NA
4.health	Time spent crying	Typical number of hours spent crying per day	character	Reported in 1 week around sampling (3w, 6w, 3mo), in the 3 weeks around sampling (6mo, 9mo, 12mo, 18mo) or in the 6weeks around sampling (24mo)	1	0.998824	NA	NA	Group1: 0-1h; Group2: 2-5h; Group3: more than 5h	NA
4.health	Typical stool consistency	Typical classification of the appearance of stool consistency by the caregiver (on the Bristol scale)	numeric	Reported in 1 week around sampling (3w, 6w, 3mo), in the 3 weeks around sampling (6mo, 9mo, 12mo, 18mo) or in the 6weeks around sampling (24mo)	0	1	NA	6.07529	NA	NA
4.health	Typical stool color	Typical color of the stool	character	Reported in 1 week around sampling (3w, 6w, 3mo), in the 3 weeks around sampling (6mo, 9mo, 12mo, 18mo) or in the 6weeks around sampling (24mo)	0	1	NA	NA	NA	NA
4.health	Vaccination status	Are the child's vaccinations up to the vaccination schedule in the past 3 months	character	Reported in the 13 weeks around sampling	8	0.990588	NA	NA	Group1: Yes; Group2: Partially; Group3: No	NA
4.health	Vitamin D	Regularity of vitamin D supplementation during the past 3 months	character	Reported in the 13 weeks around sampling	7	0.991765	NA	NA	NA	NA
5.lifestyle	Cared by others	Estimate of how much the child is cared for by someone else than the primary caretaker	character	Reported in the 13 weeks around sampling	7	0.991765	NA	NA	Group1: 0-25% of the child's time; Group2: 25-50% of the child's time; Group3: 50-75% of the child's time	NA
5.lifestyle	Cleaning habits	Cleaning habbits of the family	numeric	background	0	1	NA	11.8976	Score from 0 to 12 based on the reported frequency of vacuuming, Floor cleaning, bathroom cleaning, Toilets cleaning, and the frequency of changing bedsheets and Dish Cloths	NA
5.lifestyle	Family satisfaction level	Satisfaction level with their current life situation of the parent who mainly cares for the child	character	Reported in the 13 weeks around sampling	7	0.991765	NA	NA	Sliding scale from 0 to 100. Group1: Low satisfaction (0-25); Group2: Medium satisfaction (25-50); Group3: Good satisfaction (50-75); Group4: High satisfaction (above 75)	NA
5.lifestyle	Furry pet	The family has a furry animal or a bird as a pet	logical	background	0	1	FAL: 542, TRU: 308	NA	NA	NA
5.lifestyle	House type	Current type of housing	character	Reported in the 90 weeks around sampling	17	0.98	NA	NA	Group1: Appartment; Group2: Semi-detached house; Group3: House	NA
5.lifestyle	Number of caregivers	Number of adults caring for a child regularly	character	Reported in the 13 weeks around sampling	7	0.991765	NA	NA	Group1: 1-2 adults; Group2: 3-5 adults; Group3: more than 5adults	NA
5.lifestyle	Recent travel abroad	The child has traveled abroad recently	logical	Reported in the 13 weeks around sampling	7	0.991765	FAL: 734, TRU: 109	NA	NA	NA
5.lifestyle	Use of breastpads	Use of breast pads in the past 3 months	character	Reported in the 13 weeks around sampling	7	0.991765	NA	NA	NA	NA
5.lifestyle	Use of feeding bottle	Use of a feeding bottle in the past 3 months	character	Reported in the 13 weeks around sampling	7	0.991765	NA	NA	NA	NA
5.lifestyle	Use of pacifier	Use of a pacifier in the past 3 months	character	Reported in the 13 weeks around sampling	7	0.991765	NA	NA	NA	NA
5.lifestyle	Father's education	Education level of the biological father or partner	character	background	12	0.985882	NA	NA	Group1 : Primary, middle school or Highschool level ; Group2: Trade School; Group3: University of Applied Science or University level	NA
5.lifestyle	Mother's education level	Education level of the mother	character	background	0	1	NA	NA	Group1 : Primary, middle school or Highschool level ; Group2: Trade School; Group3: University of Applied Science or University level	NA

## Sheet: 6months
variable_subject	name	definition	data_type	Time_of_response	n_missing	complete_rate	logical.count	numeric.mean	categorical groupings	exclusion_criteria
1.technical	DNA extraction batch	Internal running number for the DNA extraction batch	character	NA	1	0.998767	NA	NA	NA	NA
1.technical	DNA yield	DNA yield of the extraction per mg of faecal sample	numeric	NA	16	0.980271	NA	186.106	NA	NA
1.technical	Extraction date	Date of the DNA extraction	numeric	NA	22	0.972873	NA	1.54252e+09	NA	NA
1.technical	Extractor	Identity of the laboratory personnel realising the DNA extraction	character	NA	233	0.7127	NA	NA	NA	NA
1.technical	Faecal weight	Weight of the faecal sample used for the DNA extraction	numeric	NA	16	0.980271	NA	0.284606	NA	NA
1.technical	Processed reads	Number of reads after QC and chimera removal	numeric	NA	0	1	NA	33877	NA	NA
1.technical	Sample storage -20°C	Number of days of storage of the sample at home (-20°C)	numeric	NA	86	0.893958	NA	152.539	NA	NA
1.technical	Sample storage -80°C	Number of days of storage of the sample in the lab (-80°C)	numeric	NA	107	0.868064	NA	288.504	NA	NA
1.technical	Sequencing platform	Sequencing obtained trough Hiseq or Miseq	character	NA	0	1	NA	NA	NA	NA
1.technical	Sequencing run	Internal running number for the Sequencing run	character	NA	0	1	NA	NA	NA	NA
2.pregnancy and delivery	Age home	Age in days at which the infant was released from hospital after birth	numeric	background	0	1	NA	2.41554	NA	NA
2.pregnancy and delivery	Delivery mode	Delivery mode	character	background	0	1	NA	NA	Group1: Vaginal; Group2: C-Section	NA
2.pregnancy and delivery	Delivery mode & intrapartum antibiotic	Delivery mode and intrapartum antibiotic exposures	character	background	0	1	NA	NA	Group1: Vaginal; Group2: Vaginal+IAP; Group3: C-Section	NA
2.pregnancy and delivery	Father's age	Biological father or partner's age at delivery	numeric	background	11	0.986436	NA	34.8787	NA	NA
2.pregnancy and delivery	Father's allergy	The biological father has a diagnosed allergic disease	character	background	18	0.977805	NA	NA	NA	NA
2.pregnancy and delivery	Father's BMI	Biological father's BMI before pregnancy	numeric	background	114	0.859433	NA	25.5814	NA	NA
2.pregnancy and delivery	Father's smoking during pregnancy	Biological father or partner was smoking during pregnancy	logical	background	7	0.991369	FAL: 682, TRU: 122	NA	NA	NA
2.pregnancy and delivery	Fatty acids during pregnancy	Mother regulary used fatty acid and fish oil nutritional supplements during pregnancy	logical	background	0	1	FAL: 497, TRU: 314	NA	NA	NA
2.pregnancy and delivery	First skin-to-skin contact	Age in hours at which the first skin-to-skin contact with the mother took place	numeric	background	0	1	NA	0.432799	NA	NA
2.pregnancy and delivery	Folic acids during pregnancy	Mother regulary used folic acid nutritional supplements during pregnancy	logical	background	0	1	TRU: 697, FAL: 114	NA	NA	NA
2.pregnancy and delivery	Gestational diabetes	Mother diagnosed during pregnancy with gestational diabetes	logical	background	0	1	FAL: 657, TRU: 154	NA	NA	NA
2.pregnancy and delivery	Gestational age	infant gestational age	character	background	1	0.998767	NA	NA	Group1: early term (less than 273 days); Group2: full term (273 to 286 days); Group3: late term (287 to 293 days); Group4: post-term (more than 293 days)	NA
2.pregnancy and delivery	Hospital care at birth	The infant had an hospital stay after birth	logical	background	0	1	FAL: 741, TRU: 70	NA	NA	NA
2.pregnancy and delivery	Intrapartum antibiotic	Intrapartum antibiotics were administered at delivery	logical	background	1	0.998767	FAL: 512, TRU: 298	NA	NA	NA
2.pregnancy and delivery	Intrapartum antibiotic class	Antibiotic class used as intrapartum antibiotic	character	background	515	0.364982	NA	NA	Group1: Cephalosporin; Group2: Penicillin; Group3: Other	NA
2.pregnancy and delivery	Mother's age	Mother's age at delivery	numeric	background	0	1	NA	32.984	NA	NA
2.pregnancy and delivery	Mother's alcohol use during pregnancy	Maternal alcohol consumption during pregnancy	character	background	0	1	NA	NA	Group1: Never; Group2: Once a month or less; Group3 : 2 to 4 times a month; Group4: 2 to 3 times a week; Group5: 4 times a week or more	NA
2.pregnancy and delivery	Mother's alcohol use prior pregnancy	Maternal alcohol consumption before pregnancy	character	background	0	1	NA	NA	Group1: Never; Group2: Once a month or less; Group3 : 2 to 4 times a month; Group4: 2 to 3 times a week; Group5: 4 times a week or more	NA
2.pregnancy and delivery	Mother's allergy	Mother has a diagnosed allergic disease	logical	background	0	1	TRU: 467, FAL: 344	NA	NA	NA
2.pregnancy and delivery	Mother's BMI	Mother's BMI before pregnancy	numeric	background	8	0.990136	NA	23.268	NA	NA
2.pregnancy and delivery	Mother's GBS status	Mother was tested Group B Strep positive before delivery	logical	background	103	0.872996	FAL: 547, TRU: 161	NA	NA	NA
2.pregnancy and delivery	Mother's outdoor activities during pregnancy	Mother has a regular outdoor activity (outdoor sports, gardening…)	logical	background	0	1	TRU: 595, FAL: 216	NA	NA	NA
2.pregnancy and delivery	Mother's physical activity during pregnancy	Mother's physical activity during pregnancy during leisure time	character	background	0	1	NA	NA	Group1: Low physical activity (Tv, reading, crafts…) ; Group2: Moderate physical activity (walking, cycling…); Group3: High physical activity (High intensity exercises or intense outdoor activities)	NA
2.pregnancy and delivery	Mother's probiotic use during pregnancy	Maternal use of probiotics during pregnancy	character	background	0	1	NA	NA	Group1: Never; Group2: Sometimes; Group3: Weekly, Group4: Daily	NA
2.pregnancy and delivery	Mother's smoking prior pregnancy	Mother was smoking prior to pregnancy	logical	background	0	1	FAL: 725, TRU: 86	NA	NA	NA
2.pregnancy and delivery	Mother's weight change during pregnancy	Mother's weight change during pregnancy	numeric	background	9	0.988903	NA	13.5125	NA	Weight loss above 20kg for a normal pre-pregnancy BMI
2.pregnancy and delivery	Parity	Number of previous deliveries, nulliparous or multiparous status	character	background	0	1	NA	NA	Group1: Nulliparous; Group2: Multiparous	NA
2.pregnancy and delivery	Received hospital milk	The infant received additional milk from the hospital after birth	character	background	1	0.998767	NA	NA	NA	NA
2.pregnancy and delivery	Rupture of membranes	Number of hours between rupture of the membranes and delivery	numeric	background	63	0.922318	NA	10.8234	NA	NA
2.pregnancy and delivery	Season of birth	Season of birth	character	background	0	1	NA	NA	Group1: Winter (December, January, February); Group2: Spring (March, April, May); Group3: Summer (June, July, August); Group4: Fall (September, October, November)	NA
2.pregnancy and delivery	Sex	Sex of the infant assigned at birth	character	background	0	1	NA	NA	NA	NA
2.pregnancy and delivery	C-section category	C-section categories (elective or emergency)	character	background	681	0.160296	NA	NA	Group1: Scheduled; Group2: Emergency	NA
2.pregnancy and delivery	Type of vaginal delivery	Type of vaginal delivery	character	background	130	0.839704	NA	NA	Group1: Spontaneous; Group2: Started	NA
3.Nutrition	Breastfeeding	The child was breastfed in the past weeks	logical	Reported in the week of sampling (sample 3w to 3mo), in the 2 weeks around sampling (6mo), in the 3 weeks around sampling (9 and 12mo) and in the 4 weeks of sampling (18 and 24mo)	6	0.992602	TRU: 751, FAL: 54	NA	NA	NA
3.Nutrition	Duration of exclusive breastfeeding	Length in weeks during which the infant was exclusively breastfed, if the infant is exclusively breastfed at the time of sampling, the age of sampling in weeks is taken	numeric	Reported in the week of sampling (sample 3w to 3mo), in the 2 weeks around sampling (6mo), in the 3 weeks around sampling (9 and 12mo) and in the 4 weeks of sampling (18 and 24mo)	103	0.872996	NA	13.8305	NA	NA
3.Nutrition	Formula feeding	The child received formula in the past weeks	logical	Reported in the week of sampling (sample 3w to 3mo), in the 2 weeks around sampling (6mo), in the 3 weeks around sampling (9 and 12mo) and in the 4 weeks of sampling (18 and 24mo)	8	0.990136	FAL: 561, TRU: 242	NA	NA	NA
3.Nutrition	Main food	The child's main source of nutrition during the previous weeks	character	Reported in the week of sampling (sample 3w to 3mo), in the 2 weeks around sampling (6mo), in the 3 weeks around sampling (9 and 12mo)	6	0.992602	NA	NA	From 3weeks to 6months categories -- Group1: Breastmilk from a bottle; Group2: Breastmilk from the mother; Group3: Cow-milk formula; Group4: Vegetal milk formula. From 9 to 12months categories -- Group1: Breastmilk; Group2: Cow-milk formula; Group3: Home made food; Group4: Industrial baby food; Group5: Other	NA
3.Nutrition	Quantity of solid food	Quantity of solid food the child ate in the previous weeks	character	Reported in the 2 weeks around sampling (6mo)	6	0.992602	NA	NA	Group1: No solids; Group2: Small portions for degustation; Group3: Replace totally or partially milk	NA
3.Nutrition	Weeks since solids introduction	Number of weeks since the infant was introduced to solid foods	numeric	Reported in the 2 weeks around sampling (6mo), in the 3 weeks around sampling (9 and 12mo) and in the 4 weeks of sampling (18 and 24mo)	6	0.992602	NA	5.4323	NA	NA
4.health	Acid reducers	Number of acid reducer treatment courses received by the infant	numeric	Prior to the sampling	0	1	NA	0.0345253	NA	NA
4.health	Age of crawling	Age at which the child learnt to crawl	character	Motor progress reported at 12 months	67	0.917386	NA	NA	Group1: before 6months, Group2: 6 to 8months, Group3: Later than 8months	Less than 1 month
4.health	Age of gnawling	Age at which the child learnt to gnaw	character	Motor progress reported at 12 months	44	0.945746	NA	NA	Group1: before 7months; Group2: Between 7 and 9 months; Group3: Later than 9months	Less than 4 months
4.health	Age of sitting	Age at which the child learnt to sit on their own	character	Motor progress reported at 12 months	28	0.965475	NA	NA	Group1: before 6months, Group2: 6 to 8months, Group3: Later than 8months	Less than 4 months
4.health	Age of standing	Age at which the child learnt to stand on their own	character	Motor progress reported at 12 months	129	0.840937	NA	NA	Group1: before 9months, Group2: Between 9 and 11 months, Group3: After 11 months	Less than 4 months
4.health	Antibiotics	Number of antibiotic treatment courses received by the infant	numeric	Prior to the sampling	0	1	NA	0.144266	NA	NA
4.health	Antidiarrheal medications	Number of antidiarrheal treatment courses received by the infant	numeric	Prior to the sampling	0	1	NA	0.00863132	NA	NA
4.health	Antiflatulence medications	Number of antiflatulence treatment courses received by the infant	numeric	Prior to the sampling	0	1	NA	0.262639	NA	NA
4.health	Bifidobacterium probiotics	The child has received lactic acid bacteria or other probiotic preparations containing Bifidobacterium species	logical	Reported in the 13 weeks around sampling	61	0.924784	FAL: 611, TRU: 139	NA	NA	NA
4.health	BMI-for-age	BMI-for-age of the infant (calculated using the WHO Child Crowth Standards)	numeric	Reported in the 7 weeks around sampling	49	0.939581	NA	0.0768364	NA	NA
4.health	Sample consistency	Consistency of the sample, following a Bristol scale assessed at DNA extraction	numeric	NA	138	0.82984	NA	5.12927	NA	NA
4.health	Defecation regularity	Regularity of defecation in the past 3 months	character	Reported in the 13 weeks around sampling	14	0.982737	NA	NA	Group1: Regular; Group2: Intermediate; Group3: Irregular	NA
4.health	Diaper rash	The infant has developped a diaper rash	logical	Reported in the 13 weeks around sampling	14	0.982737	FAL: 785, TRU: 12	NA	NA	NA
4.health	Effort of defecation	Effort necessary for the infant to defecate	character	Reported in 1 week around sampling (3w, 6w, 3mo), in the 3 weeks around sampling (6mo, 9mo, 12mo, 18mo) or in the 6weeks around sampling (24mo)	2	0.997534	NA	NA	Scale from 0 to 100; Group1: effortless (score below 25); Group2: mild effort (score between 25 and 50); Group3: large effort (score between 50 and 75); Group4: Intense effort (score above 75)	NA
4.health	Flatulence intensity	Typical intensity of flatulences for the infant	character	Reported in 1 week around sampling (3w, 6w, 3mo), in the 3 weeks around sampling (6mo, 9mo, 12mo, 18mo) or in the 6weeks around sampling (24mo)	2	0.997534	NA	NA	Scale from 0 to 100; Group1: no flatulences (score 0), Group2: low flatulences (score below 25); Group2: mild flatulences (score between 25 and 50); Group3: important flatulences (score between 50 and 75); Group4: Intense flatulences (score above 75)	NA
4.health	Folding rash intensity	Intensity of folding rash in the past 3 months	character	Reported in the 13 weeks around sampling	14	0.982737	NA	NA	Sliding scale from 0 to 100. Group1: No Rash (Score of 0); Group2: rash (Score between 1 and 50); Group3: Intense rash (Score above 50)	NA
4.health	Health status	The general state of health of the child in the past 3 months	character	Reported in the 13 weeks around sampling	14	0.982737	NA	NA	Sliding scale from 0 to 100. Group1: Low health (0-25); Group2: Mediocre health (25-50); Group3: Good health (50-75); Group4: Very good health (above 75)	NA
4.health	Hospitalization	The child was hospitalized in the past 3 months	logical	Reported in the 13 weeks around sampling	14	0.982737	FAL: 772, TRU: 25	NA	NA	NA
4.health	Infectious disease	The child had an infection (GI, respiratory or other infectious disease) in the past 3 months	character	Reported in the 13 weeks around sampling	14	0.982737	NA	NA	NA	NA
4.health	Interest in food	The child is interested in food and eating is a happy time for the child	character	Motor progress reported at 12 months	25	0.969174	NA	NA	Scale from 0 to 100; Group1: Low interest (score below 25); Group2: mild interest (score between 25 and 50); Group3: Good interest (score between 50 and 75); Group4: High interest (score above 75)	NA
4.health	Lactobacillus probiotics	The child has received lactic acid bacteria or other probiotic preparations containing Lactobacillus species	logical	Reported in the 13 weeks around sampling	52	0.935882	TRU: 467, FAL: 292	NA	NA	NA
4.health	Laxatives	Number of laxative treatment courses received by the infant	numeric	Prior to the sampling	0	1	NA	0.0419236	NA	NA
4.health	Medical visit for allergy/asthma	Number of medical visits for allergy or asthma in the past 3 months	numeric	Reported in the 13 weeks around sampling	14	0.982737	NA	0.150565	NA	NA
4.health	Medical visit for GI issues	Number of medical visits for GI issues in the past 3 months	numeric	Reported in the 13 weeks around sampling	14	0.982737	NA	0.0263488	NA	NA
4.health	Medical visit for infections	Number of medical visits for respiratory and infectious diseases in the past 3 months	numeric	Reported in the 13 weeks around sampling	14	0.982737	NA	0.406524	NA	NA
4.health	Mucus in stool	The child presented mucus among the stool	logical	Reported in 1 week around sampling (3w, 6w, 3mo), in the 3 weeks around sampling (6mo, 9mo, 12mo, 18mo) or in the 6weeks around sampling (24mo)	2	0.997534	FAL: 690, TRU: 119	NA	NA	NA
4.health	Number of defecations	Typical number of defecations in a week, calculated as quartiles of the reported number of defecation at the considered time point.	character	Reported in 1 week around sampling (3w, 6w, 3mo), in the 3 weeks around sampling (6mo, 9mo, 12mo, 18mo) or in the 6weeks around sampling (24mo)	2	0.997534	NA	NA	Group1:Low; Group2: median; Group3: high	NA
4.health	Probiotic supplements	The child has received lactic acid bacteria or other probiotic preparations	logical	Reported in the 13 weeks around sampling	14	0.982737	TRU: 539, FAL: 258	NA	NA	NA
4.health	Regurgitations	The child presented important regurgitations	logical	Reported in 1 week around sampling (3w, 6w, 3mo), in the 3 weeks around sampling (6mo, 9mo, 12mo, 18mo) or in the 6weeks around sampling (24mo)	2	0.997534	FAL: 723, TRU: 86	NA	NA	NA
4.health	Secretor status	Infant secretor status according to their FUT2 genotype	character	background	50	0.938348	NA	NA	NA	NA
4.health	Skin status	Child's general skin status in the past 3 months	character	Reported in the 13 weeks around sampling	14	0.982737	NA	NA	Group1: Healthy skin; Group2: Dry skin; Group3: has rash or pimples	NA
4.health	Stomach ache intensity	Typical intensity of stomach pain for the infant	character	Reported in 1 week around sampling (3w, 6w, 3mo), in the 3 weeks around sampling (6mo, 9mo, 12mo, 18mo) or in the 6weeks around sampling (24mo)	2	0.997534	NA	NA	Scale from 0 to 100; Group1: no pain (score 0), Group2: low pain (score below 25); Group2: mild pain (score between 25 and 50); Group3: important pain (score between 50 and 75); Group4: Intense pain (score above 75)	NA
4.health	Streptococcus probiotics	The child has received lactic acid bacteria or other probiotic preparations containing Streptococcus species	logical	Reported in the 13 weeks around sampling	66	0.918619	FAL: 685, TRU: 60	NA	NA	NA
4.health	Suspition of allergy	The child has any suspected allergies	logical	Reported in the 13 weeks around sampling	14	0.982737	FAL: 697, TRU: 100	NA	NA	NA
4.health	Time spent crying	Typical number of hours spent crying per day	character	Reported in 1 week around sampling (3w, 6w, 3mo), in the 3 weeks around sampling (6mo, 9mo, 12mo, 18mo) or in the 6weeks around sampling (24mo)	1	0.998767	NA	NA	Group1: 0-1h; Group2: 2-5h; Group3: more than 5h	NA
4.health	Typical stool consistency	Typical classification of the appearance of stool consistency by the caregiver (on the Bristol scale)	numeric	Reported in 1 week around sampling (3w, 6w, 3mo), in the 3 weeks around sampling (6mo, 9mo, 12mo, 18mo) or in the 6weeks around sampling (24mo)	2	0.997534	NA	5.07664	NA	NA
4.health	Typical stool color	Typical color of the stool	character	Reported in 1 week around sampling (3w, 6w, 3mo), in the 3 weeks around sampling (6mo, 9mo, 12mo, 18mo) or in the 6weeks around sampling (24mo)	2	0.997534	NA	NA	NA	NA
4.health	Vaccination status	Are the child's vaccinations up to the vaccination schedule in the past 3 months	character	Reported in the 13 weeks around sampling	14	0.982737	NA	NA	Group1: Yes; Group2: Partially; Group3: No	NA
4.health	Vitamin D	Regularity of vitamin D supplementation during the past 3 months	character	Reported in the 13 weeks around sampling	14	0.982737	NA	NA	NA	NA
5.lifestyle	Cared by others	Estimate of how much the child is cared for by someone else than the primary caretaker	character	Reported in the 13 weeks around sampling	14	0.982737	NA	NA	Group1: 0-25% of the child's time; Group2: 25-50% of the child's time; Group3: 50-75% of the child's time	NA
5.lifestyle	Cleaning habits	Cleaning habbits of the family	numeric	background	0	1	NA	11.8964	Score from 0 to 12 based on the reported frequency of vacuuming, Floor cleaning, bathroom cleaning, Toilets cleaning, and the frequency of changing bedsheets and Dish Cloths	NA
5.lifestyle	Family satisfaction level	Satisfaction level with their current life situation of the parent who mainly cares for the child	character	Reported in the 13 weeks around sampling	14	0.982737	NA	NA	Sliding scale from 0 to 100. Group1: Low satisfaction (0-25); Group2: Medium satisfaction (25-50); Group3: Good satisfaction (50-75); Group4: High satisfaction (above 75)	NA
5.lifestyle	Father's education	Education level of the biological father or partner	character	background	11	0.986436	NA	NA	Group1 : Primary, middle school or Highschool level ; Group2: Trade School; Group3: University of Applied Science or University level	NA
5.lifestyle	Furry pet	The family has a furry animal or a bird as a pet	logical	background	0	1	FAL: 526, TRU: 285	NA	NA	NA
5.lifestyle	House type	Current type of housing	character	Reported in the 90 weeks around sampling	2	0.997534	NA	NA	Group1: Appartment; Group2: Semi-detached house; Group3: House	NA
5.lifestyle	Mother's education	Education level of the mother	character	background	0	1	NA	NA	Group1 : Primary, middle school or Highschool level ; Group2: Trade School; Group3: University of Applied Science or University level	NA
5.lifestyle	Number of caregivers	Number of adults caring for a child regularly	character	Reported in the 13 weeks around sampling	14	0.982737	NA	NA	Group1: 1-2 adults; Group2: 3-5 adults; Group3: more than 5adults	NA
5.lifestyle	Number of places visited	Number of different places (other than home) per month where the child stayed	character	Reported in the 13 weeks around sampling	14	0.982737	NA	NA	Group1: 0; Group2: 1-5 places; Group3: more than 5 places	NA
5.lifestyle	Outdoor activities	Main outdoor activity of the child	character	Reported in the 13 weeks around sampling	14	0.982737	NA	NA	Group1: Sitting in a stroller or swing; Group2: Playing in an urban environment; Group3: Playing in a yard, forest or natural environment; Group4: varied outdoor environments	NA
5.lifestyle	Recent travel abroad	The child has traveled abroad recently	logical	Reported in the 13 weeks around sampling	14	0.982737	FAL: 512, TRU: 285	NA	NA	NA
5.lifestyle	Time in daycare	Number of hours per month spent in day care	character	Reported in the 13 weeks around sampling	14	0.982737	NA	NA	Group1: 0; Group2: 1-24h per months; Group3: More than 24h a month	NA
5.lifestyle	Time spent away from home	Estimation of the number of hours per month that the child has spent away from home	character	Reported in the 13 weeks around sampling	14	0.982737	NA	NA	Group1: 0; Group2: 1-24h per months; Group3: More than 24h a month	NA
5.lifestyle	Use of breastpads	Use of breast pads in the past 3 months	character	Reported in the 13 weeks around sampling	16	0.980271	NA	NA	NA	NA
5.lifestyle	Use of feeding bottle	Use of a feeding bottle in the past 3 months	character	Reported in the 13 weeks around sampling	16	0.980271	NA	NA	NA	NA
5.lifestyle	Use of pacifier	Use of a pacifier in the past 3 months	character	Reported in the 13 weeks around sampling	17	0.979038	NA	NA	NA	NA

## Sheet: 9months
variable_subject	name	definition	data_type	Time_of_response	n_missing	complete_rate	logical.count	numeric.mean	categorical groupings	exclusion_criteria
1.technical	DNA extraction batch	Internal running number for the DNA extraction batch	character	NA	1	0.998542	NA	NA	NA	NA
1.technical	DNA yield	DNA yield of the extraction per mg of faecal sample	numeric	NA	5	0.992711	NA	194.291	NA	NA
1.technical	Extraction date	Date of the DNA extraction	numeric	NA	29	0.957726	NA	1552010696	NA	NA
1.technical	Extractor	Identity of the laboratory personnel realising the DNA extraction	character	NA	29	0.957726	NA	NA	NA	NA
1.technical	Faecal weight	Weight of the faecal sample used for the DNA extraction	numeric	NA	5	0.992711	NA	0.248577	NA	NA
1.technical	Processed reads	Number of reads after QC and chimera removal	numeric	NA	0	1	NA	16974.1	NA	NA
1.technical	Sample storage -20°C	Number of days of storage of the sample at home (-20°C)	numeric	NA	61	0.911079	NA	83.0448	NA	NA
1.technical	Sample storage -80°C	Number of days of storage of the sample in the lab (-80°C)	numeric	NA	87	0.873178	NA	405.98	NA	NA
1.technical	Sequencing platform	Sequencing obtained trough Hiseq or Miseq	character	NA	0	1	NA	NA	NA	NA
1.technical	Sequencing run	Internal running number for the Sequencing run	character	NA	0	1	NA	NA	NA	NA
2.pregnancy and delivery	Age home	Age in days at which the infant was released from hospital after birth	numeric	background	0	1	NA	2.44898	NA	NA
2.pregnancy and delivery	Delivery mode	Delivery mode	character	background	0	1	NA	NA	Group1: Vaginal; Group2: C-Section	NA
2.pregnancy and delivery	Delivery mode & intrapartum antibiotic	Delivery mode and intrapartum antibiotic exposures	character	background	0	1	NA	NA	Group1: Vaginal; Group2: Vaginal+IAP; Group3: C-Section	NA
2.pregnancy and delivery	Father's age	Biological father or partner's age at delivery	numeric	background	10	0.985423	NA	34.8876	NA	NA
2.pregnancy and delivery	Father's allergy	The biological father has a diagnosed allergic disease	character	background	14	0.979592	NA	NA	NA	NA
2.pregnancy and delivery	Father's BMI	Biological father's BMI before pregnancy	numeric	background	87	0.873178	NA	25.567	NA	NA
2.pregnancy and delivery	Father's smoking during pregnancy	Biological father or partner was smoking during pregnancy	logical	background	5	0.992711	FAL: 572, TRU: 109	NA	NA	NA
2.pregnancy and delivery	Fatty acids during pregnancy	Mother regulary used fatty acid and fish oil nutritional supplements during pregnancy	logical	background	0	1	FAL: 410, TRU: 276	NA	NA	NA
2.pregnancy and delivery	First skin-to-skin contact	Age in hours at which the first skin-to-skin contact with the mother took place	numeric	background	0	1	NA	0.396501	NA	NA
2.pregnancy and delivery	Folic acids during pregnancy	Mother regulary used folic acid nutritional supplements during pregnancy	logical	background	0	1	TRU: 590, FAL: 96	NA	NA	NA
2.pregnancy and delivery	Gestational diabetes	Mother diagnosed during pregnancy with gestational diabetes	logical	background	0	1	FAL: 549, TRU: 137	NA	NA	NA
2.pregnancy and delivery	Gestational age	infant gestational age	character	background	1	0.998542	NA	NA	Group1: early term (less than 273 days); Group2: full term (273 to 286 days); Group3: late term (287 to 293 days); Group4: post-term (more than 293 days)	NA
2.pregnancy and delivery	Hospital care at birth	The infant had an hospital stay after birth	logical	background	0	1	FAL: 629, TRU: 57	NA	NA	NA
2.pregnancy and delivery	Intrapartum antibiotic	Intrapartum antibiotics were administered at delivery	logical	background	1	0.998542	FAL: 433, TRU: 252	NA	NA	NA
2.pregnancy and delivery	Intrapartum antibiotic class	Antibiotic class used as intrapartum antibiotic	character	background	436	0.364431	NA	NA	Group1: Cephalosporin; Group2: Penicillin; Group3: Other	NA
2.pregnancy and delivery	Mother's age	Mother's age at delivery	numeric	background	0	1	NA	33.0204	NA	NA
2.pregnancy and delivery	Mother's alcohol use during pregnancy	Maternal alcohol consumption during pregnancy	character	background	0	1	NA	NA	Group1: Never; Group2: Once a month or less; Group3 : 2 to 4 times a month; Group4: 2 to 3 times a week; Group5: 4 times a week or more	NA
2.pregnancy and delivery	Mother's alcohol use prior pregnancy	Maternal alcohol consumption before pregnancy	character	background	0	1	NA	NA	Group1: Never; Group2: Once a month or less; Group3 : 2 to 4 times a month; Group4: 2 to 3 times a week; Group5: 4 times a week or more	NA
2.pregnancy and delivery	Mother's allergy	Mother has a diagnosed allergic disease	logical	background	0	1	TRU: 396, FAL: 290	NA	NA	NA
2.pregnancy and delivery	Mother's BMI	Mother's BMI before pregnancy	numeric	background	5	0.992711	NA	23.4043	NA	NA
2.pregnancy and delivery	Mother's GBS status	Mother was tested Group B Strep positive before delivery	logical	background	86	0.874636	FAL: 466, TRU: 134	NA	NA	NA
2.pregnancy and delivery	Mother's outdoor activities during pregnancy	Mother has a regular outdoor activity (outdoor sports, gardening…)	logical	background	0	1	TRU: 504, FAL: 182	NA	NA	NA
2.pregnancy and delivery	Mother's physical activity during pregnancy	Mother's physical activity during pregnancy during leisure time	character	background	0	1	NA	NA	Group1: Low physical activity (Tv, reading, crafts…) ; Group2: Moderate physical activity (walking, cycling…); Group3: High physical activity (High intensity exercises or intense outdoor activities)	NA
2.pregnancy and delivery	Mother's probiotic use during pregnancy	Maternal use of probiotics during pregnancy	character	background	0	1	NA	NA	Group1: Never; Group2: Sometimes; Group3: Weekly, Group4: Daily	NA
2.pregnancy and delivery	Mother's smoking prior pregnancy	Mother was smoking prior to pregnancy	logical	background	0	1	FAL: 605, TRU: 81	NA	NA	NA
2.pregnancy and delivery	Mother's weight change during pregnancy	Mother's weight change during pregnancy	numeric	background	6	0.991254	NA	13.3706	NA	Weight loss above 20kg for a normal pre-pregnancy BMI
2.pregnancy and delivery	Parity	Number of previous deliveries, nulliparous or multiparous status	character	background	0	1	NA	NA	Group1: Nulliparous; Group2: Multiparous	NA
2.pregnancy and delivery	Received hospital milk	The infant received additional milk from the hospital after birth	character	background	1	0.998542	NA	NA	NA	NA
2.pregnancy and delivery	Rupture of membranes	Number of hours between rupture of the membranes and delivery	numeric	background	55	0.919825	NA	10.988	NA	NA
2.pregnancy and delivery	Season of birth	Season of birth	character	background	0	1	NA	NA	Group1: Winter (December, January, February); Group2: Spring (March, April, May); Group3: Summer (June, July, August); Group4: Fall (September, October, November)	NA
2.pregnancy and delivery	Sex	Sex of the infant assigned at birth	character	background	0	1	NA	NA	NA	NA
2.pregnancy and delivery	C-section category	C-section categories (elective or emergency)	character	background	573	0.164723	NA	NA	Group1: Scheduled; Group2: Emergency	NA
2.pregnancy and delivery	Type of vaginal delivery	Type of vaginal delivery	character	background	113	0.835277	NA	NA	Group1: Spontaneous; Group2: Started	NA
3.Nutrition	Breastfeeding	The child was breastfed in the past weeks	logical	Reported in the week of sampling (sample 3w to 3mo), in the 2 weeks around sampling (6mo), in the 3 weeks around sampling (9 and 12mo) and in the 4 weeks of sampling (18 and 24mo)	77	0.887755	TRU: 542, FAL: 67	NA	NA	NA
3.Nutrition	Duration of exclusive breastfeeding	Length in weeks during which the infant was exclusively breastfed, if the infant is exclusively breastfed at the time of sampling, the age of sampling in weeks is taken	numeric	Reported in the week of sampling (sample 3w to 3mo), in the 2 weeks around sampling (6mo), in the 3 weeks around sampling (9 and 12mo) and in the 4 weeks of sampling (18 and 24mo)	145	0.78863	NA	14.0055	NA	NA
3.Nutrition	Formula feeding	The child received formula in the past weeks	logical	Reported in the week of sampling (sample 3w to 3mo), in the 2 weeks around sampling (6mo), in the 3 weeks around sampling (9 and 12mo) and in the 4 weeks of sampling (18 and 24mo)	77	0.887755	FAL: 400, TRU: 209	NA	NA	NA
3.Nutrition	Main food	The child's main source of nutrition during the previous weeks	character	Reported in the week of sampling (sample 3w to 3mo), in the 2 weeks around sampling (6mo), in the 3 weeks around sampling (9 and 12mo)	77	0.887755	NA	NA	From 3weeks to 6months categories -- Group1: Breastmilk from a bottle; Group2: Breastmilk from the mother; Group3: Cow-milk formula; Group4: Vegetal milk formula. From 9 to 12months categories -- Group1: Breastmilk; Group2: Cow-milk formula; Group3: Home made food; Group4: Industrial baby food; Group5: Other	NA
3.Nutrition	Cow milk	The child received cow milk in the past weeks	logical	Reported in the week of sampling (sample 3w to 3mo), in the 2 weeks around sampling (6mo), in the 3 weeks around sampling (9 and 12mo) and in the 4 weeks of sampling (18 and 24mo)	77	0.887755	FAL: 594, TRU: 15	NA	NA	NA
3.Nutrition	Weeks since solids introduction	Number of weeks since the infant was introduced to solid foods	numeric	Reported in the 2 weeks around sampling (6mo), in the 3 weeks around sampling (9 and 12mo) and in the 4 weeks of sampling (18 and 24mo)	78	0.886297	NA	18.0444	NA	NA
4.health	Acid reducers	Number of acid reducer treatment courses received by the infant	numeric	Prior to the sampling	0	1	NA	0.0408163	NA	NA
4.health	Age of crawling	Age at which the child learnt to crawl	character	Motor progress reported at 12 months	58	0.915452	NA	NA	Group1: before 6months, Group2: 6 to 8months, Group3: Later than 8months	Less than 1 month
4.health	Age of gnawling	Age at which the child learnt to gnaw	character	Motor progress reported at 12 months	39	0.943149	NA	NA	Group1: before 7months; Group2: Between 7 and 9 months; Group3: Later than 9months	Less than 4 months
4.health	Age of sitting	Age at which the child learnt to sit on their own	character	Motor progress reported at 12 months	23	0.966472	NA	NA	Group1: before 6months, Group2: 6 to 8months, Group3: Later than 8months	Less than 4 months
4.health	Age of standing	Age at which the child learnt to stand on their own	character	Motor progress reported at 12 months	117	0.829446	NA	NA	Group1: before 9months, Group2: Between 9 and 11 months, Group3: After 11 months	Less than 4 months
4.health	Antibiotics	Number of antibiotic treatment courses received by the infant	numeric	Prior to the sampling	0	1	NA	0.290087	NA	NA
4.health	Antidiarrheal medications	Number of antidiarrheal treatment courses received by the infant	numeric	Prior to the sampling	0	1	NA	0.0335277	NA	NA
4.health	Antiflatulence medications	Number of antiflatulence treatment courses received by the infant	numeric	Prior to the sampling	0	1	NA	0.265306	NA	NA
4.health	Bifidobacterium probiotics	The child has received lactic acid bacteria or other probiotic preparations containing Bifidobacterium species	logical	Reported in the 13 weeks around sampling	69	0.899417	FAL: 511, TRU: 106	NA	NA	NA
4.health	BMI-for-age	BMI-for-age of the infant (calculated using the WHO Child Crowth Standards)	numeric	Reported in the 7 weeks around sampling	63	0.908163	NA	0.154487	NA	NA
4.health	Sample consistency	Consistency of the sample, following a Bristol scale assessed at DNA extraction	numeric	NA	108	0.842566	NA	4.73356	NA	NA
4.health	Defecation regularity	Regularity of defecation in the past 3 months	character	Reported in the 13 weeks around sampling	20	0.970845	NA	NA	Group1: Regular; Group2: Intermediate; Group3: Irregular	NA
4.health	Diaper rash	The infant has developped a diaper rash	logical	Reported in the 13 weeks around sampling	20	0.970845	FAL: 656, TRU: 10	NA	NA	NA
4.health	Effort of defecation	Effort necessary for the infant to defecate	character	Reported in 1 week around sampling (3w, 6w, 3mo), in the 3 weeks around sampling (6mo, 9mo, 12mo, 18mo) or in the 6weeks around sampling (24mo)	2	0.997085	NA	NA	Scale from 0 to 100; Group1: effortless (score below 25); Group2: mild effort (score between 25 and 50); Group3: large effort (score between 50 and 75); Group4: Intense effort (score above 75)	NA
4.health	Folding rash	Intensity of folding rash in the past 3 months	character	Reported in the 13 weeks around sampling	20	0.970845	NA	NA	Sliding scale from 0 to 100. Group1: No Rash (Score of 0); Group2: rash (Score between 1 and 50); Group3: Intense rash (Score above 50)	NA
4.health	Health status	The general state of health of the child in the past 3 months	character	Reported in the 13 weeks around sampling	20	0.970845	NA	NA	Sliding scale from 0 to 100. Group1: Low health (0-25); Group2: Mediocre health (25-50); Group3: Good health (50-75); Group4: Very good health (above 75)	NA
4.health	Hospitalization	The child was hospitalized in the past 3 months	logical	Reported in the 13 weeks around sampling	20	0.970845	FAL: 647, TRU: 19	NA	NA	NA
4.health	Infectious disease	The child had an infection (GI, respiratory or other infectious disease) in the past 3 months	character	Reported in the 13 weeks around sampling	20	0.970845	NA	NA	NA	NA
4.health	Interest in food	The child is interested in food and eating is a happy time for the child	character	Motor progress reported at 12 months	20	0.970845	NA	NA	Scale from 0 to 100; Group1: Low interest (score below 25); Group2: mild interest (score between 25 and 50); Group3: Good interest (score between 50 and 75); Group4: High interest (score above 75)	NA
4.health	Lactobacillus probiotics	The child has received lactic acid bacteria or other probiotic preparations containing Lactobacillus species	logical	Reported in the 13 weeks around sampling	56	0.918367	TRU: 379, FAL: 251	NA	NA	NA
4.health	Laxatives	Number of laxative treatment courses received by the infant	numeric	Prior to the sampling	0	1	NA	0.0670554	NA	NA
4.health	Medical visit for allergy/asthma	Number of medical visits for allergy or asthma in the past 3 months	numeric	Reported in the 13 weeks around sampling	20	0.970845	NA	0.123123	NA	NA
4.health	Medical visit for GI issues	Number of medical visits for GI issues in the past 3 months	numeric	Reported in the 13 weeks around sampling	20	0.970845	NA	0.0255255	NA	NA
4.health	Medical visit for infections	Number of medical visits for respiratory and infectious diseases in the past 3 months	numeric	Reported in the 13 weeks around sampling	20	0.970845	NA	0.591592	NA	NA
4.health	Mucus in stool	The child presented mucus among the stool	logical	Reported in 1 week around sampling (3w, 6w, 3mo), in the 3 weeks around sampling (6mo, 9mo, 12mo, 18mo) or in the 6weeks around sampling (24mo)	2	0.997085	FAL: 650, TRU: 34	NA	NA	NA
4.health	Number of defecations	Typical number of defecations in a week, calculated as quartiles of the reported number of defecation at the considered time point.	character	Reported in 1 week around sampling (3w, 6w, 3mo), in the 3 weeks around sampling (6mo, 9mo, 12mo, 18mo) or in the 6weeks around sampling (24mo)	2	0.997085	NA	NA	Group1:Low; Group2: median; Group3: high	NA
4.health	Probiotic supplements	The child has received lactic acid bacteria or other probiotic preparations	logical	Reported in the 13 weeks around sampling	20	0.970845	TRU: 445, FAL: 221	NA	NA	NA
4.health	Regurgitations	The child presented important regurgitations	logical	Reported in 1 week around sampling (3w, 6w, 3mo), in the 3 weeks around sampling (6mo, 9mo, 12mo, 18mo) or in the 6weeks around sampling (24mo)	2	0.997085	FAL: 666, TRU: 18	NA	NA	NA
4.health	Secretor status	Infant secretor status according to their FUT2 genotype	character	background	46	0.932945	NA	NA	NA	NA
4.health	Skin status	Child's general skin status in the past 3 months	character	Reported in the 13 weeks around sampling	20	0.970845	NA	NA	Group1: Healthy skin; Group2: Dry skin; Group3: has rash or pimples	NA
4.health	Stomach ache intensity	Typical intensity of stomach pain for the infant	character	Reported in 1 week around sampling (3w, 6w, 3mo), in the 3 weeks around sampling (6mo, 9mo, 12mo, 18mo) or in the 6weeks around sampling (24mo)	2	0.997085	NA	NA	Scale from 0 to 100; Group1: no pain (score 0), Group2: low pain (score below 25); Group2: mild pain (score between 25 and 50); Group3: important pain (score between 50 and 75); Group4: Intense pain (score above 75)	NA
4.health	flatulence intensity	Typical intensity of flatulences for the infant	character	Reported in 1 week around sampling (3w, 6w, 3mo), in the 3 weeks around sampling (6mo, 9mo, 12mo, 18mo) or in the 6weeks around sampling (24mo)	2	0.997085	NA	NA	Scale from 0 to 100; Group1: no flatulences (score 0), Group2: low flatulences (score below 25); Group2: mild flatulences (score between 25 and 50); Group3: important flatulences (score between 50 and 75); Group4: Intense flatulences (score above 75)	NA
4.health	Streptococcus probiotics	The child has received lactic acid bacteria or other probiotic preparations containing Streptococcus species	logical	Reported in the 13 weeks around sampling	73	0.893586	FAL: 566, TRU: 47	NA	NA	NA
4.health	Suspition of allergy	The child has any suspected allergies	logical	Reported in the 13 weeks around sampling	20	0.970845	FAL: 568, TRU: 98	NA	NA	NA
4.health	Typical stool consistency	Typical classification of the appearance of stool consistency by the caregiver (on the Bristol scale)	numeric	Reported in 1 week around sampling (3w, 6w, 3mo), in the 3 weeks around sampling (6mo, 9mo, 12mo, 18mo) or in the 6weeks around sampling (24mo)	2	0.997085	NA	3.83333	NA	NA
4.health	Typical stool color	Typical color of the stool	character	Reported in 1 week around sampling (3w, 6w, 3mo), in the 3 weeks around sampling (6mo, 9mo, 12mo, 18mo) or in the 6weeks around sampling (24mo)	2	0.997085	NA	NA	NA	NA
4.health	Vaccination status	Are the child's vaccinations up to the vaccination schedule in the past 3 months	character	Reported in the 13 weeks around sampling	20	0.970845	NA	NA	Group1: Yes; Group2: Partially; Group3: No	NA
4.health	Vitamin D	Regularity of vitamin D supplementation during the past 3 months	character	Reported in the 13 weeks around sampling	20	0.970845	NA	NA	NA	NA
5.lifestyle	Cared by others	Estimate of how much the child is cared for by someone else than the primary caretaker	character	Reported in the 13 weeks around sampling	20	0.970845	NA	NA	Group1: 0-25% of the child's time; Group2: 25-50% of the child's time; Group3: 50-75% of the child's time	NA
5.lifestyle	Cleaning habits	Cleaning habbits of the family	numeric	background	0	1	NA	11.8673	Score from 0 to 12 based on the reported frequency of vacuuming, Floor cleaning, bathroom cleaning, Toilets cleaning, and the frequency of changing bedsheets and Dish Cloths	NA
5.lifestyle	Family satisfaction level	Satisfaction level with their current life situation of the parent who mainly cares for the child	character	Reported in the 13 weeks around sampling	20	0.970845	NA	NA	Sliding scale from 0 to 100. Group1: Low satisfaction (0-25); Group2: Medium satisfaction (25-50); Group3: Good satisfaction (50-75); Group4: High satisfaction (above 75)	NA
5.lifestyle	Father's education	Education level of the biological father or partner	character	background	9	0.98688	NA	NA	Group1 : Primary, middle school or Highschool level ; Group2: Trade School; Group3: University of Applied Science or University level	NA
5.lifestyle	Furry pet	The family has a furry animal or a bird as a pet	logical	background	0	1	FAL: 452, TRU: 234	NA	NA	NA
5.lifestyle	House type	Current type of housing	character	Reported in the 90 weeks around sampling	3	0.995627	NA	NA	Group1: Appartment; Group2: Semi-detached house; Group3: House	NA
5.lifestyle	Mother's education level	Education level of the mother	character	background	0	1	NA	NA	Group1 : Primary, middle school or Highschool level ; Group2: Trade School; Group3: University of Applied Science or University level	NA
5.lifestyle	Number of caregivers	Number of adults caring for a child regularly	character	Reported in the 13 weeks around sampling	20	0.970845	NA	NA	Group1: 1-2 adults; Group2: 3-5 adults; Group3: more than 5adults	NA
5.lifestyle	Number of places visited	Number of different places (other than home) per month where the child stayed	character	Reported in the 13 weeks around sampling	20	0.970845	NA	NA	Group1: 0; Group2: 1-5 places; Group3: more than 5 places	NA
5.lifestyle	Outdoor activities	Main outdoor activity of the child	character	Reported in the 13 weeks around sampling	20	0.970845	NA	NA	Group1: Sitting in a stroller or swing; Group2: Playing in an urban environment; Group3: Playing in a yard, forest or natural environment; Group4: varied outdoor environments	NA
5.lifestyle	Recent travel abroad	The child has traveled abroad recently	logical	Reported in the 13 weeks around sampling	20	0.970845	FAL: 380, TRU: 286	NA	NA	NA
5.lifestyle	Time in daycare	Number of hours per month spent in day care	character	Reported in the 13 weeks around sampling	20	0.970845	NA	NA	Group1: 0; Group2: 1-24h per months; Group3: More than 24h a month	NA
5.lifestyle	Time spent away from home	Estimation of the number of hours per month that the child has spent away from home	character	Reported in the 13 weeks around sampling	20	0.970845	NA	NA	Group1: 0; Group2: 1-24h per months; Group3: More than 24h a month	NA
5.lifestyle	Use of breastpads	Use of breast pads in the past 3 months	character	Reported in the 13 weeks around sampling	21	0.969388	NA	NA	NA	NA
5.lifestyle	Use of feeding bottle	Use of a feeding bottle in the past 3 months	character	Reported in the 13 weeks around sampling	21	0.969388	NA	NA	NA	NA
5.lifestyle	Use of pacifier	Use of a pacifier in the past 3 months	character	Reported in the 13 weeks around sampling	21	0.969388	NA	NA	NA	NA

## Sheet: 12months
variable_subject	name	definition	data_type	Time_of_response	n_missing	complete_rate	logical.count	numeric.mean	categorical groupings	exclusion_criteria
1.technical	DNA extraction batch	Internal running number for the DNA extraction batch	character	NA	0	1	NA	NA	NA	NA
1.technical	DNA yield	DNA yield of the extraction per mg of faecal sample	numeric	NA	0	1	NA	223.299	NA	NA
1.technical	Extraction date	Date of the DNA extraction	numeric	NA	1	0.998588	NA	1.56307e+09	NA	NA
1.technical	Extractor	Identity of the laboratory personnel realising the DNA extraction	character	NA	1	0.998588	NA	NA	NA	NA
1.technical	Faecal weight	Weight of the faecal sample used for the DNA extraction	numeric	NA	0	1	NA	0.225209	NA	NA
1.technical	Processed reads	Number of reads after QC and chimera removal	numeric	NA	0	1	NA	14661.5	NA	NA
1.technical	Sample storage -20°C	Number of days of storage of the sample at home (-20°C)	numeric	NA	72	0.898305	NA	169.05	NA	NA
1.technical	Sample storage -80°C	Number of days of storage of the sample in the lab (-80°C)	numeric	NA	67	0.905367	NA	344.431	NA	NA
1.technical	Sequencing platform	Sequencing obtained trough Hiseq or Miseq	character	NA	0	1	NA	NA	NA	NA
1.technical	Sequencing run	Internal running number for the Sequencing run	character	NA	0	1	NA	NA	NA	NA
2.pregnancy and delivery	Age home	Age in days at which the infant was released from hospital after birth	numeric	background	0	1	NA	2.46751	NA	NA
2.pregnancy and delivery	Delivery mode	Delivery mode	character	background	0	1	NA	NA	Group1: Vaginal; Group2: C-Section	NA
2.pregnancy and delivery	Delivery mode & intrapartum antibiotic	Delivery mode and intrapartum antibiotic exposures	character	background	0	1	NA	NA	Group1: Vaginal; Group2: Vaginal+IAP; Group3: C-Section	NA
2.pregnancy and delivery	Father's age	Biological father or partner's age at delivery	numeric	background	13	0.981638	NA	35.0691	NA	NA
2.pregnancy and delivery	Father's allergy	The biological father has a diagnosed allergic disease	character	background	16	0.977401	NA	NA	NA	NA
2.pregnancy and delivery	Father's BMI	Biological father's BMI before pregnancy	numeric	background	93	0.868644	NA	25.6761	NA	NA
2.pregnancy and delivery	Father's smoking during pregnancy	Biological father or partner was smoking during pregnancy	logical	background	8	0.988701	FAL: 588, TRU: 112	NA	NA	NA
2.pregnancy and delivery	Fatty acids during pregnancy	Mother regulary used fatty acid and fish oil nutritional supplements during pregnancy	logical	background	0	1	FAL: 423, TRU: 285	NA	NA	NA
2.pregnancy and delivery	First skin-to-skin contact	Age in hours at which the first skin-to-skin contact with the mother took place	numeric	background	0	1	NA	0.379944	NA	NA
2.pregnancy and delivery	Folic acids during pregnancy	Mother regulary used folic acid nutritional supplements during pregnancy	logical	background	0	1	TRU: 607, FAL: 101	NA	NA	NA
2.pregnancy and delivery	Gestational diabetes	Mother diagnosed during pregnancy with gestational diabetes	logical	background	0	1	FAL: 570, TRU: 138	NA	NA	NA
2.pregnancy and delivery	Gestational age	infant gestational age	character	background	1	0.998588	NA	NA	Group1: early term (less than 273 days); Group2: full term (273 to 286 days); Group3: late term (287 to 293 days); Group4: post-term (more than 293 days)	NA
2.pregnancy and delivery	Hospital care at birth	The infant had an hospital stay after birth	logical	background	0	1	FAL: 648, TRU: 60	NA	NA	NA
2.pregnancy and delivery	Intrapartum antibiotic	Intrapartum antibiotics were administered at delivery	logical	background	1	0.998588	FAL: 439, TRU: 268	NA	NA	NA
2.pregnancy and delivery	Intrapartum antibiotic class	Antibiotic class used as intrapartum antibiotic	character	background	442	0.375706	NA	NA	Group1: Cephalosporin; Group2: Penicillin; Group3: Other	NA
2.pregnancy and delivery	Mother's age	Mother's age at delivery	numeric	background	0	1	NA	33.0367	NA	NA
2.pregnancy and delivery	Mother's alcohol use during pregnancy	Maternal alcohol consumption during pregnancy	character	background	0	1	NA	NA	Group1: Never; Group2: Once a month or less; Group3 : 2 to 4 times a month; Group4: 2 to 3 times a week; Group5: 4 times a week or more	NA
2.pregnancy and delivery	Mother's alcohol use prior pregnancy	Maternal alcohol consumption before pregnancy	character	background	0	1	NA	NA	Group1: Never; Group2: Once a month or less; Group3 : 2 to 4 times a month; Group4: 2 to 3 times a week; Group5: 4 times a week or more	NA
2.pregnancy and delivery	Mother's allergy	Mother has a diagnosed allergic disease	logical	background	0	1	TRU: 406, FAL: 302	NA	NA	NA
2.pregnancy and delivery	Mother's BMI	Mother's BMI before pregnancy	numeric	background	7	0.990113	NA	23.3467	NA	NA
2.pregnancy and delivery	Mother's GBS status	Mother was tested Group B Strep positive before delivery	logical	background	93	0.868644	FAL: 476, TRU: 139	NA	NA	NA
2.pregnancy and delivery	Mother's outdoor activities during pregnancy	Mother has a regular outdoor activity (outdoor sports, gardening…)	logical	background	0	1	TRU: 523, FAL: 185	NA	NA	NA
2.pregnancy and delivery	Mother's physical activity during pregnancy	Mother's physical activity during pregnancy during leisure time	character	background	0	1	NA	NA	Group1: Low physical activity (Tv, reading, crafts…) ; Group2: Moderate physical activity (walking, cycling…); Group3: High physical activity (High intensity exercises or intense outdoor activities)	NA
2.pregnancy and delivery	Mother's probiotic use during pregnancy	Maternal use of probiotics during pregnancy	character	background	0	1	NA	NA	Group1: Never; Group2: Sometimes; Group3: Weekly, Group4: Daily	NA
2.pregnancy and delivery	Mother's smoking prior pregnancy	Mother was smoking prior to pregnancy	logical	background	0	1	FAL: 627, TRU: 81	NA	NA	NA
2.pregnancy and delivery	Mother's weight change during pregnancy	Mother's weight change during pregnancy	numeric	background	7	0.990113	NA	13.5849	NA	Weight loss above 20kg for a normal pre-pregnancy BMI
2.pregnancy and delivery	Parity	Number of previous deliveries, nulliparous or multiparous status	character	background	0	1	NA	NA	Group1: Nulliparous; Group2: Multiparous	NA
2.pregnancy and delivery	Received hospital milk	The infant received additional milk from the hospital after birth	character	background	1	0.998588	NA	NA	NA	NA
2.pregnancy and delivery	Rupture of membranes	Number of hours between rupture of the membranes and delivery	numeric	background	50	0.929379	NA	10.7589	NA	NA
2.pregnancy and delivery	Season of birth	Season of birth	character	background	0	1	NA	NA	Group1: Winter (December, January, February); Group2: Spring (March, April, May); Group3: Summer (June, July, August); Group4: Fall (September, October, November)	NA
2.pregnancy and delivery	Sex	Sex of the infant assigned at birth	character	background	0	1	NA	NA	NA	NA
2.pregnancy and delivery	C-section category	C-section categories (elective or emergency)	character	background	585	0.173729	NA	NA	Group1: Scheduled; Group2: Emergency	NA
2.pregnancy and delivery	Type of vaginal delivery	Type of vaginal delivery	character	background	123	0.826271	NA	NA	Group1: Spontaneous; Group2: Started	NA
3.Nutrition	Breastfeeding	The child was breastfed in the past weeks	logical	Reported in the week of sampling (sample 3w to 3mo), in the 2 weeks around sampling (6mo), in the 3 weeks around sampling (9 and 12mo) and in the 4 weeks of sampling (18 and 24mo)	83	0.882768	TRU: 474, FAL: 151	NA	NA	NA
3.Nutrition	Duration of exclusive breastfeeding	Length in weeks during which the infant was exclusively breastfed, if the infant is exclusively breastfed at the time of sampling, the age of sampling in weeks is taken	numeric	Reported in the week of sampling (sample 3w to 3mo), in the 2 weeks around sampling (6mo), in the 3 weeks around sampling (9 and 12mo) and in the 4 weeks of sampling (18 and 24mo)	171	0.758475	NA	13.8026	NA	NA
3.Nutrition	Formula feeding	The child received formula in the past weeks	logical	Reported in the week of sampling (sample 3w to 3mo), in the 2 weeks around sampling (6mo), in the 3 weeks around sampling (9 and 12mo) and in the 4 weeks of sampling (18 and 24mo)	83	0.882768	FAL: 378, TRU: 247	NA	NA	NA
3.Nutrition	Main food	The child's main source of nutrition during the previous weeks	character	Reported in the week of sampling (sample 3w to 3mo), in the 2 weeks around sampling (6mo), in the 3 weeks around sampling (9 and 12mo)	98	0.861582	NA	NA	From 3weeks to 6months categories -- Group1: Breastmilk from a bottle; Group2: Breastmilk from the mother; Group3: Cow-milk formula; Group4: Vegetal milk formula. From 9 to 12months categories -- Group1: Breastmilk; Group2: Cow-milk formula; Group3: Home made food; Group4: Industrial baby food; Group5: Other	NA
3.Nutrition	Cow milk	The child received cow milk in the past weeks	logical	Reported in the week of sampling (sample 3w to 3mo), in the 2 weeks around sampling (6mo), in the 3 weeks around sampling (9 and 12mo) and in the 4 weeks of sampling (18 and 24mo)	83	0.882768	TRU: 385, FAL: 240	NA	NA	NA
3.Nutrition	Weeks since solids introduction	Number of weeks since the infant was introduced to solid foods	numeric	Reported in the 2 weeks around sampling (6mo), in the 3 weeks around sampling (9 and 12mo) and in the 4 weeks of sampling (18 and 24mo)	83	0.882768	NA	31.3984	NA	NA
4.health	Acid reducers	Number of acid reducer treatment courses received by the infant	numeric	Prior to the sampling	0	1	NA	0.0437853	NA	NA
4.health	Age of crawling	Age at which the child learnt to crawl	character	Motor progress reported at 12 months	53	0.925141	NA	NA	Group1: before 6months, Group2: 6 to 8months, Group3: Later than 8months	Less than 1 month
4.health	Age of gnawling	Age at which the child learnt to gnaw	character	Motor progress reported at 12 months	29	0.95904	NA	NA	Group1: before 7months; Group2: Between 7 and 9 months; Group3: Later than 9months	Less than 4 months
4.health	Age of sitting	Age at which the child learnt to sit on their own	character	Motor progress reported at 12 months	16	0.977401	NA	NA	Group1: before 6months, Group2: 6 to 8months, Group3: Later than 8months	Less than 4 months
4.health	Age of standing	Age at which the child learnt to stand on their own	character	Motor progress reported at 12 months	114	0.838983	NA	NA	Group1: before 9months, Group2: Between 9 and 11 months, Group3: After 11 months	Less than 4 months
4.health	Antibiotics	Number of antibiotic treatment courses received by the infant	numeric	Prior to the sampling	0	1	NA	0.422316	NA	NA
4.health	Antidiarrheal medications	Number of antidiarrheal treatment courses received by the infant	numeric	Prior to the sampling	0	1	NA	0.0508475	NA	NA
4.health	Antiflatulence medications	Number of antiflatulence treatment courses received by the infant	numeric	Prior to the sampling	0	1	NA	0.257062	NA	NA
4.health	Bifidobacterium probiotics	The child has received lactic acid bacteria or other probiotic preparations containing Bifidobacterium species	logical	Reported in the 13 weeks around sampling	56	0.920904	FAL: 554, TRU: 98	NA	NA	NA
4.health	BMI-for-age	BMI-for-age of the infant (calculated using the WHO Child Crowth Standards)	numeric	Reported in the 7 weeks around sampling	58	0.918079	NA	0.11942	NA	NA
4.health	Sample consistency	Consistency of the sample, following a Bristol scale assessed at DNA extraction	numeric	NA	5	0.992938	NA	4.67141	NA	NA
4.health	Defecation regularity	Regularity of defecation in the past 3 months	character	Reported in the 13 weeks around sampling	6	0.991525	NA	NA	Group1: Regular; Group2: Intermediate; Group3: Irregular	NA
4.health	Effort of defecation	Effort necessary for the infant to defecate	character	Reported in 1 week around sampling (3w, 6w, 3mo), in the 3 weeks around sampling (6mo, 9mo, 12mo, 18mo) or in the 6weeks around sampling (24mo)	1	0.998588	NA	NA	Scale from 0 to 100; Group1: effortless (score below 25); Group2: mild effort (score between 25 and 50); Group3: large effort (score between 50 and 75); Group4: Intense effort (score above 75)	NA
4.health	Folding rash	Intensity of folding rash in the past 3 months	character	Reported in the 13 weeks around sampling	6	0.991525	NA	NA	Sliding scale from 0 to 100. Group1: No Rash (Score of 0); Group2: rash (Score between 1 and 50); Group3: Intense rash (Score above 50)	NA
4.health	Health status	The general state of health of the child in the past 3 months	character	Reported in the 13 weeks around sampling	6	0.991525	NA	NA	Sliding scale from 0 to 100. Group1: Low health (0-25); Group2: Mediocre health (25-50); Group3: Good health (50-75); Group4: Very good health (above 75)	NA
4.health	Hospitalization	The child was hospitalized in the past 3 months	logical	Reported in the 13 weeks around sampling	6	0.991525	FAL: 676, TRU: 26	NA	NA	NA
4.health	Infectious disease	The child had an infection (GI, respiratory or other infectious disease) in the past 3 months	character	Reported in the 13 weeks around sampling	6	0.991525	NA	NA	NA	NA
4.health	Interest in food	The child is interested in food and eating is a happy time for the child	character	Motor progress reported at 12 months	13	0.981638	NA	NA	Scale from 0 to 100; Group1: Low interest (score below 25); Group2: mild interest (score between 25 and 50); Group3: Good interest (score between 50 and 75); Group4: High interest (score above 75)	NA
4.health	Lactobacillus probiotics	The child has received lactic acid bacteria or other probiotic preparations containing Lactobacillus species	logical	Reported in the 13 weeks around sampling	48	0.932203	TRU: 361, FAL: 299	NA	NA	NA
4.health	Laxatives	Number of laxative treatment courses received by the infant	numeric	Prior to the sampling	0	1	NA	0.0960452	NA	NA
4.health	Medical visit for allergy/asthma	Number of medical visits for allergy or asthma in the past 3 months	numeric	Reported in the 13 weeks around sampling	6	0.991525	NA	0.0754986	NA	NA
4.health	Medical visit for GI issues	Number of medical visits for GI issues in the past 3 months	numeric	Reported in the 13 weeks around sampling	6	0.991525	NA	0.034188	NA	NA
4.health	Medical visit for infections	Number of medical visits for respiratory and infectious diseases in the past 3 months	numeric	Reported in the 13 weeks around sampling	6	0.991525	NA	0.537037	NA	NA
4.health	Mucus in stool	The child presented mucus among the stool	logical	Reported in 1 week around sampling (3w, 6w, 3mo), in the 3 weeks around sampling (6mo, 9mo, 12mo, 18mo) or in the 6weeks around sampling (24mo)	1	0.998588	FAL: 683, TRU: 24	NA	NA	NA
4.health	Number of defecations	Typical number of defecations in a week, calculated as quartiles of the reported number of defecation at the considered time point.	character	Reported in 1 week around sampling (3w, 6w, 3mo), in the 3 weeks around sampling (6mo, 9mo, 12mo, 18mo) or in the 6weeks around sampling (24mo)	1	0.998588	NA	NA	Group1:Low; Group2: median; Group3: high	NA
4.health	Probiotic supplements	The child has received lactic acid bacteria or other probiotic preparations	logical	Reported in the 13 weeks around sampling	6	0.991525	TRU: 425, FAL: 277	NA	NA	NA
4.health	Secretor status	Infant secretor status according to their FUT2 genotype	character	background	35	0.950565	NA	NA	NA	NA
4.health	Skin status	Child's general skin status in the past 3 months	character	Reported in the 13 weeks around sampling	6	0.991525	NA	NA	Group1: Healthy skin; Group2: Dry skin; Group3: has rash or pimples	NA
4.health	Stomach ache intensity	Typical intensity of stomach pain for the infant	character	Reported in 1 week around sampling (3w, 6w, 3mo), in the 3 weeks around sampling (6mo, 9mo, 12mo, 18mo) or in the 6weeks around sampling (24mo)	1	0.998588	NA	NA	Scale from 0 to 100; Group1: no pain (score 0), Group2: low pain (score below 25); Group2: mild pain (score between 25 and 50); Group3: important pain (score between 50 and 75); Group4: Intense pain (score above 75)	NA
4.health	flatulence intensity	Typical intensity of flatulences for the infant	character	Reported in 1 week around sampling (3w, 6w, 3mo), in the 3 weeks around sampling (6mo, 9mo, 12mo, 18mo) or in the 6weeks around sampling (24mo)	1	0.998588	NA	NA	Scale from 0 to 100; Group1: no flatulences (score 0), Group2: low flatulences (score below 25); Group2: mild flatulences (score between 25 and 50); Group3: important flatulences (score between 50 and 75); Group4: Intense flatulences (score above 75)	NA
4.health	Streptococcus probiotics	The child has received lactic acid bacteria or other probiotic preparations containing Streptococcus species	logical	Reported in the 13 weeks around sampling	62	0.912429	FAL: 601, TRU: 45	NA	NA	NA
4.health	Suspition of allergy	The child has any suspected allergies	logical	Reported in the 13 weeks around sampling	6	0.991525	FAL: 592, TRU: 110	NA	NA	NA
4.health	Typical Bristol score	Typical classification of the appearance of stool consistency (on the Bristol scale)	numeric	Reported in 1 week around sampling (3w, 6w, 3mo), in the 3 weeks around sampling (6mo, 9mo, 12mo, 18mo) or in the 6weeks around sampling (24mo)	1	0.998588	NA	3.89392	NA	NA
4.health	Typical stool consistency	Typical classification of the appearance of stool consistency by the caregiver (on the Bristol scale)	character	Reported in 1 week around sampling (3w, 6w, 3mo), in the 3 weeks around sampling (6mo, 9mo, 12mo, 18mo) or in the 6weeks around sampling (24mo)	1	0.998588	NA	NA	NA	NA
4.health	Vaccination status	Are the child's vaccinations up to the vaccination schedule in the past 3 months	character	Reported in the 13 weeks around sampling	6	0.991525	NA	NA	Group1: Yes; Group2: Partially; Group3: No	NA
4.health	Vitamin D	Regularity of vitamin D supplementation during the past 3 months	character	Reported in the 13 weeks around sampling	6	0.991525	NA	NA	NA	NA
5.lifestyle	Cared by others	Estimate of how much the child is cared for by someone else than the primary caretaker	character	Reported in the 13 weeks around sampling	6	0.991525	NA	NA	Group1: 0-25% of the child's time; Group2: 25-50% of the child's time; Group3: 50-75% of the child's time	NA
5.lifestyle	Cleaning habits	Cleaning habbits of the family	numeric	background	0	1	NA	11.8701	Score from 0 to 12 based on the reported frequency of vacuuming, Floor cleaning, bathroom cleaning, Toilets cleaning, and the frequency of changing bedsheets and Dish Cloths	NA
5.lifestyle	Family satisfaction level	Satisfaction level with their current life situation of the parent who mainly cares for the child	character	Reported in the 13 weeks around sampling	6	0.991525	NA	NA	Sliding scale from 0 to 100. Group1: Low satisfaction (0-25); Group2: Medium satisfaction (25-50); Group3: Good satisfaction (50-75); Group4: High satisfaction (above 75)	NA
5.lifestyle	Father's education	Education level of the biological father or partner	character	background	11	0.984463	NA	NA	Group1 : Primary, middle school or Highschool level ; Group2: Trade School; Group3: University of Applied Science or University level	NA
5.lifestyle	Furry pet	The family has a furry animal or a bird as a pet	logical	background	0	1	FAL: 463, TRU: 245	NA	NA	NA
5.lifestyle	House type	Current type of housing	character	Reported in the 90 weeks around sampling	0	1	NA	NA	Group1: Appartment; Group2: Semi-detached house; Group3: House	NA
5.lifestyle	Mother's education level	Education level of the mother	character	background	0	1	NA	NA	Group1 : Primary, middle school or Highschool level ; Group2: Trade School; Group3: University of Applied Science or University level	NA
5.lifestyle	Number of caregivers	Number of adults caring for a child regularly	character	Reported in the 13 weeks around sampling	6	0.991525	NA	NA	Group1: 1-2 adults; Group2: 3-5 adults; Group3: more than 5adults	NA
5.lifestyle	Number of places visited	Number of different places (other than home) per month where the child stayed	character	Reported in the 13 weeks around sampling	6	0.991525	NA	NA	Group1: 0; Group2: 1-5 places; Group3: more than 5 places	NA
5.lifestyle	Outdoor activities	Main outdoor activity of the child	character	Reported in the 13 weeks around sampling	6	0.991525	NA	NA	Group1: Sitting in a stroller or swing; Group2: Playing in an urban environment; Group3: Playing in a yard, forest or natural environment; Group4: varied outdoor environments	NA
5.lifestyle	Recent travel abroad	The child has traveled abroad recently	logical	Reported in the 13 weeks around sampling	6	0.991525	FAL: 457, TRU: 245	NA	NA	NA
5.lifestyle	Time in daycare	Number of hours per month spent in day care	character	Reported in the 13 weeks around sampling	6	0.991525	NA	NA	Group1: 0; Group2: 1-24h per months; Group3: More than 24h a month	NA
5.lifestyle	Time spent away from home	Estimation of the number of hours per month that the child has spent away from home	character	Reported in the 13 weeks around sampling	6	0.991525	NA	NA	Group1: 0; Group2: 1-24h per months; Group3: More than 24h a month	NA
5.lifestyle	Use of breastpads	Use of breast pads in the past 3 months	character	Reported in the 13 weeks around sampling	27	0.961864	NA	NA	NA	NA
5.lifestyle	Use of feeding bottle	Use of a feeding bottle in the past 3 months	character	Reported in the 13 weeks around sampling	27	0.961864	NA	NA	NA	NA
5.lifestyle	Use of pacifier	Use of a pacifier in the past 3 months	character	Reported in the 13 weeks around sampling	27	0.961864	NA	NA	NA	NA

## Sheet: 18months
variable_subject	name	definition	data_type	Time_of_response	n_missing	complete_rate	logical.count	numeric.mean	categorical groupings	exclusion_criteria
1.technical	DNA extraction batch	Internal running number for the DNA extraction batch	character	NA	0	1	NA	NA	NA	NA
1.technical	DNA yield	DNA yield of the extraction per mg of faecal sample	numeric	NA	3	0.996399	NA	237.098	NA	NA
1.technical	Extraction date	Date of the DNA extraction	numeric	NA	0	1	NA	1.57765e+09	NA	NA
1.technical	Extractor	Identity of the laboratory personnel realising the DNA extraction	character	NA	0	1	NA	NA	NA	NA
1.technical	Faecal weight	Weight of the faecal sample used for the DNA extraction	numeric	NA	3	0.996399	NA	0.231575	NA	NA
1.technical	Processed reads	Number of reads after QC and chimera removal	numeric	NA	0	1	NA	17681.4	NA	NA
1.technical	Sample storage -20°C	Number of days of storage of the sample at home (-20°C)	numeric	NA	40	0.951981	NA	134.649	NA	NA
1.technical	Sample storage -80°C	Number of days of storage of the sample in the lab (-80°C)	numeric	NA	40	0.951981	NA	346.284	NA	NA
1.technical	Sequencing platform	Sequencing obtained trough Hiseq or Miseq	character	NA	0	1	NA	NA	NA	NA
1.technical	Sequencing run	Internal running number for the Sequencing run	character	NA	0	1	NA	NA	NA	NA
2.pregnancy and delivery	Age home	Age in days at which the infant was released from hospital after birth	numeric	background	0	1	NA	2.42377	NA	NA
2.pregnancy and delivery	Delivery mode	Delivery mode	character	background	0	1	NA	NA	Group1: Vaginal; Group2: C-Section	NA
2.pregnancy and delivery	Delivery mode & intrapartum antibiotic	Delivery mode and intrapartum antibiotic exposures	character	background	0	1	NA	NA	Group1: Vaginal; Group2: Vaginal+IAP; Group3: C-Section	NA
2.pregnancy and delivery	Father's age	Biological father or partner's age at delivery	numeric	background	14	0.983193	NA	34.8962	NA	NA
2.pregnancy and delivery	Father's allergy	The biological father has a diagnosed allergic disease	character	background	19	0.977191	NA	NA	NA	NA
2.pregnancy and delivery	Father's BMI	Biological father's BMI before pregnancy	numeric	background	105	0.87395	NA	25.6053	NA	NA
2.pregnancy and delivery	Father's smoking during pregnancy	Biological father or partner was smoking during pregnancy	logical	background	8	0.990396	FAL: 696, TRU: 129	NA	NA	NA
2.pregnancy and delivery	Fatty acids during pregnancy	Mother regulary used fatty acid and fish oil nutritional supplements during pregnancy	logical	background	0	1	FAL: 512, TRU: 321	NA	NA	NA
2.pregnancy and delivery	First skin-to-skin contact	Age in hours at which the first skin-to-skin contact with the mother took place	numeric	background	0	1	NA	0.472989	NA	NA
2.pregnancy and delivery	Folic acids during pregnancy	Mother regulary used folic acid nutritional supplements during pregnancy	logical	background	0	1	TRU: 715, FAL: 118	NA	NA	NA
2.pregnancy and delivery	Gestational diabetes	Mother diagnosed during pregnancy with gestational diabetes	logical	background	0	1	FAL: 674, TRU: 159	NA	NA	NA
2.pregnancy and delivery	Gestational age	infant gestational age	character	background	1	0.9988	NA	NA	Group1: early term (less than 273 days); Group2: full term (273 to 286 days); Group3: late term (287 to 293 days); Group4: post-term (more than 293 days)	NA
2.pregnancy and delivery	Hospital care at birth	The infant had an hospital stay after birth	logical	background	0	1	FAL: 765, TRU: 68	NA	NA	NA
2.pregnancy and delivery	Intrapartum antibiotic	Intrapartum antibiotics were administered at delivery	logical	background	1	0.9988	FAL: 523, TRU: 309	NA	NA	NA
2.pregnancy and delivery	Intrapartum antibiotic class	Antibiotic class used as intrapartum antibiotic	character	background	526	0.368547	NA	NA	Group1: Cephalosporin; Group2: Penicillin; Group3: Other	NA
2.pregnancy and delivery	Mother's age	Mother's age at delivery	numeric	background	0	1	NA	32.9784	NA	NA
2.pregnancy and delivery	Mother's alcohol use during pregnancy	Maternal alcohol consumption during pregnancy	character	background	0	1	NA	NA	Group1: Never; Group2: Once a month or less; Group3 : 2 to 4 times a month; Group4: 2 to 3 times a week; Group5: 4 times a week or more	NA
2.pregnancy and delivery	Mother's alcohol use prior pregnancy	Maternal alcohol consumption before pregnancy	character	background	0	1	NA	NA	Group1: Never; Group2: Once a month or less; Group3 : 2 to 4 times a month; Group4: 2 to 3 times a week; Group5: 4 times a week or more	NA
2.pregnancy and delivery	Mother's allergy	Mother has a diagnosed allergic disease	logical	background	0	1	TRU: 479, FAL: 354	NA	NA	NA
2.pregnancy and delivery	Mother's BMI	Mother's BMI before pregnancy	numeric	background	7	0.991597	NA	23.3707	NA	NA
2.pregnancy and delivery	Mother's GBS status	Mother was tested Group B Strep positive before delivery	logical	background	118	0.858343	FAL: 555, TRU: 160	NA	NA	NA
2.pregnancy and delivery	Mother's outdoor activities during pregnancy	Mother has a regular outdoor activity (outdoor sports, gardening…)	logical	background	0	1	TRU: 609, FAL: 224	NA	NA	NA
2.pregnancy and delivery	Mother's physical activity during pregnancy	Mother's physical activity during pregnancy during leisure time	character	background	0	1	NA	NA	Group1: Low physical activity (Tv, reading, crafts…) ; Group2: Moderate physical activity (walking, cycling…); Group3: High physical activity (High intensity exercises or intense outdoor activities)	NA
2.pregnancy and delivery	Mother's probiotic use during pregnancy	Maternal use of probiotics during pregnancy	character	background	0	1	NA	NA	Group1: Never; Group2: Sometimes; Group3: Weekly, Group4: Daily	NA
2.pregnancy and delivery	Mother's smoking prior pregnancy	Mother was smoking prior to pregnancy	logical	background	0	1	FAL: 743, TRU: 90	NA	NA	NA
2.pregnancy and delivery	Mother's weight change during pregnancy	Mother's weight change during pregnancy	numeric	background	8	0.990396	NA	13.5915	NA	Weight loss above 20kg for a normal pre-pregnancy BMI
2.pregnancy and delivery	Parity	Number of previous deliveries, nulliparous or multiparous status	character	background	0	1	NA	NA	Group1: Nulliparous; Group2: Multiparous	NA
2.pregnancy and delivery	Received hospital milk	The infant received additional milk from the hospital after birth	character	background	1	0.9988	NA	NA	NA	NA
2.pregnancy and delivery	Rupture of membranes	Number of hours between rupture of the membranes and delivery	numeric	background	67	0.919568	NA	10.5133	NA	NA
2.pregnancy and delivery	Season of birth	Season of birth	character	background	0	1	NA	NA	Group1: Winter (December, January, February); Group2: Spring (March, April, May); Group3: Summer (June, July, August); Group4: Fall (September, October, November)	NA
2.pregnancy and delivery	Sex	Sex of the infant assigned at birth	character	background	0	1	NA	NA	NA	NA
2.pregnancy and delivery	C-section category	C-section categories (elective or emergency)	character	background	688	0.17407	NA	NA	Group1: Scheduled; Group2: Emergency	NA
2.pregnancy and delivery	Type of vaginal delivery	Type of vaginal delivery	character	background	145	0.82593	NA	NA	Group1: Spontaneous; Group2: Started	NA
3.Nutrition	Breastfeeding	The child was breastfed in the past weeks	logical	Reported in the week of sampling (sample 3w to 3mo), in the 2 weeks around sampling (6mo), in the 3 weeks around sampling (9 and 12mo) and in the 4 weeks of sampling (18 and 24mo)	143	0.828331	FAL: 403, TRU: 287	NA	NA	NA
3.Nutrition	Duration of exclusive breastfeeding	Length in weeks during which the infant was exclusively breastfed, if the infant is exclusively breastfed at the time of sampling, the age of sampling in weeks is taken	numeric	Reported in the week of sampling (sample 3w to 3mo), in the 2 weeks around sampling (6mo), in the 3 weeks around sampling (9 and 12mo) and in the 4 weeks of sampling (18 and 24mo)	225	0.729892	NA	13.6924	NA	NA
3.Nutrition	Formula feeding	The child received formula in the past weeks	logical	Reported in the week of sampling (sample 3w to 3mo), in the 2 weeks around sampling (6mo), in the 3 weeks around sampling (9 and 12mo) and in the 4 weeks of sampling (18 and 24mo)	143	0.828331	FAL: 657, TRU: 33	NA	NA	NA
3.Nutrition	Cow milk	The child received cow milk in the past weeks	logical	Reported in the week of sampling (sample 3w to 3mo), in the 2 weeks around sampling (6mo), in the 3 weeks around sampling (9 and 12mo) and in the 4 weeks of sampling (18 and 24mo)	143	0.828331	TRU: 542, FAL: 148	NA	NA	NA
3.Nutrition	Weeks since solids introduction	Number of weeks since the infant was introduced to solid foods	numeric	Reported in the 2 weeks around sampling (6mo), in the 3 weeks around sampling (9 and 12mo) and in the 4 weeks of sampling (18 and 24mo)	144	0.827131	NA	57.2612	NA	NA
4.health	Acid reducers	Number of acid reducer treatment courses received by the infant	numeric	Prior to the sampling	0	1	NA	0.0660264	NA	NA
4.health	Age of crawling	Age at which the child learnt to crawl	character	Motor progress reported at 12 months	59	0.929172	NA	NA	Group1: before 6months, Group2: 6 to 8months, Group3: Later than 8months	Less than 1 month
4.health	Age of gnawling	Age at which the child learnt to gnaw	character	Motor progress reported at 12 months	36	0.956783	NA	NA	Group1: before 7months; Group2: Between 7 and 9 months; Group3: Later than 9months	Less than 4 months
4.health	Age of sitting	Age at which the child learnt to sit on their own	character	Motor progress reported at 12 months	19	0.977191	NA	NA	Group1: before 6months, Group2: 6 to 8months, Group3: Later than 8months	Less than 4 months
4.health	Age of standing	Age at which the child learnt to stand on their own	character	Motor progress reported at 12 months	135	0.837935	NA	NA	Group1: before 9months, Group2: Between 9 and 11 months, Group3: After 11 months	Less than 4 months
4.health	Antibiotics	Number of antibiotic treatment courses received by the infant	numeric	Prior to the sampling	0	1	NA	0.867947	NA	NA
4.health	Antidiarrheal medications	Number of antidiarrheal treatment courses received by the infant	numeric	Prior to the sampling	0	1	NA	0.118848	NA	NA
4.health	Antiflatulence medications	Number of antiflatulence treatment courses received by the infant	numeric	Prior to the sampling	0	1	NA	0.265306	NA	NA
4.health	Bifidobacterium probiotics	The child has received lactic acid bacteria or other probiotic preparations containing Bifidobacterium species	logical	Reported in the 13 weeks around sampling	108	0.870348	FAL: 636, TRU: 89	NA	NA	NA
4.health	BMI-for-age	BMI-for-age of the infant (calculated using the WHO Child Crowth Standards)	numeric	Reported in the 7 weeks around sampling	99	0.881152	NA	0.271879	NA	NA
4.health	Sample consistency	Consistency of the sample, following a Bristol scale assessed at DNA extraction	numeric	NA	0	1	NA	4.45738	NA	NA
4.health	Defecation regularity	Regularity of defecation in the past 3 months	character	Reported in the 13 weeks around sampling	14	0.983193	NA	NA	Group1: Regular; Group2: Intermediate; Group3: Irregular	NA
4.health	Effort of defecation	Effort necessary for the infant to defecate	character	Reported in 1 week around sampling (3w, 6w, 3mo), in the 3 weeks around sampling (6mo, 9mo, 12mo, 18mo) or in the 6weeks around sampling (24mo)	7	0.991597	NA	NA	Scale from 0 to 100; Group1: effortless (score below 25); Group2: mild effort (score between 25 and 50); Group3: large effort (score between 50 and 75); Group4: Intense effort (score above 75)	NA
4.health	Folding rash	Intensity of folding rash in the past 3 months	character	Reported in the 13 weeks around sampling	13	0.984394	NA	NA	Sliding scale from 0 to 100. Group1: No Rash (Score of 0); Group2: rash (Score between 1 and 50); Group3: Intense rash (Score above 50)	NA
4.health	Health status	The general state of health of the child in the past 3 months	character	Reported in the 13 weeks around sampling	14	0.983193	NA	NA	Sliding scale from 0 to 100. Group1: Low health (0-25); Group2: Mediocre health (25-50); Group3: Good health (50-75); Group4: Very good health (above 75)	NA
4.health	Hospitalization	The child was hospitalized in the past 3 months	logical	Reported in the 13 weeks around sampling	14	0.983193	FAL: 791, TRU: 28	NA	NA	NA
4.health	Infectious disease	The child had an infection (GI, respiratory or other infectious disease) in the past 3 months	character	Reported in the 13 weeks around sampling	14	0.983193	NA	NA	NA	NA
4.health	Interest in food	The child is interested in food and eating is a happy time for the child	character	Motor progress reported at 12 months	16	0.980792	NA	NA	Scale from 0 to 100; Group1: Low interest (score below 25); Group2: mild interest (score between 25 and 50); Group3: Good interest (score between 50 and 75); Group4: High interest (score above 75)	NA
4.health	Lactobacillus probiotics	The child has received lactic acid bacteria or other probiotic preparations containing Lactobacillus species	logical	Reported in the 13 weeks around sampling	89	0.893157	FAL: 403, TRU: 341	NA	NA	NA
4.health	Laxatives	Number of laxative treatment courses received by the infant	numeric	Prior to the sampling	0	1	NA	0.130852	NA	NA
4.health	Medical visit for allergy/asthma	Number of medical visits for allergy or asthma in the past 3 months	numeric	Reported in the 13 weeks around sampling	14	0.983193	NA	0.0781441	NA	NA
4.health	Medical visit for GI issues	Number of medical visits for GI issues in the past 3 months	numeric	Reported in the 13 weeks around sampling	14	0.983193	NA	0.026862	NA	NA
4.health	Medical visit for infections	Number of medical visits for respiratory and infectious diseases in the past 3 months	numeric	Reported in the 13 weeks around sampling	14	0.983193	NA	0.705739	NA	NA
4.health	Mucus in stool	The child presented mucus among the stool	logical	Reported in 1 week around sampling (3w, 6w, 3mo), in the 3 weeks around sampling (6mo, 9mo, 12mo, 18mo) or in the 6weeks around sampling (24mo)	9	0.989196	FAL: 791, TRU: 33	NA	NA	NA
4.health	Number of defecations	Typical number of defecations in a week, calculated as quartiles of the reported number of defecation at the considered time point.	character	Reported in 1 week around sampling (3w, 6w, 3mo), in the 3 weeks around sampling (6mo, 9mo, 12mo, 18mo) or in the 6weeks around sampling (24mo)	8	0.990396	NA	NA	Group1:Low; Group2: median; Group3: high	NA
4.health	Probiotic supplements	The child has received lactic acid bacteria or other probiotic preparations	logical	Reported in the 13 weeks around sampling	13	0.984394	TRU: 433, FAL: 387	NA	NA	NA
4.health	Secretor status	Infant secretor status according to their FUT2 genotype	character	background	45	0.945978	NA	NA	NA	NA
4.health	Skin status	Child's general skin status in the past 3 months	character	Reported in the 13 weeks around sampling	13	0.984394	NA	NA	Group1: Healthy skin; Group2: Dry skin; Group3: has rash or pimples	NA
4.health	Stomach ache intensity	Typical intensity of stomach pain for the infant	character	Reported in 1 week around sampling (3w, 6w, 3mo), in the 3 weeks around sampling (6mo, 9mo, 12mo, 18mo) or in the 6weeks around sampling (24mo)	8	0.990396	NA	NA	Scale from 0 to 100; Group1: no pain (score 0), Group2: low pain (score below 25); Group2: mild pain (score between 25 and 50); Group3: important pain (score between 50 and 75); Group4: Intense pain (score above 75)	NA
4.health	flatulence intensity	Typical intensity of flatulences for the infant	character	Reported in 1 week around sampling (3w, 6w, 3mo), in the 3 weeks around sampling (6mo, 9mo, 12mo, 18mo) or in the 6weeks around sampling (24mo)	8	0.990396	NA	NA	Scale from 0 to 100; Group1: no flatulences (score 0), Group2: low flatulences (score below 25); Group2: mild flatulences (score between 25 and 50); Group3: important flatulences (score between 50 and 75); Group4: Intense flatulences (score above 75)	NA
4.health	Streptococcus probiotics	The child has received lactic acid bacteria or other probiotic preparations containing Streptococcus species	logical	Reported in the 13 weeks around sampling	113	0.864346	FAL: 677, TRU: 43	NA	NA	NA
4.health	Suspition of allergy	The child has any suspected allergies	logical	Reported in the 13 weeks around sampling	14	0.983193	FAL: 702, TRU: 117	NA	NA	NA
4.health	Suspition of asthma	The child has suspected asthma	logical	Reported in the 13 weeks around sampling	14	0.983193	FAL: 803, TRU: 16	NA	NA	NA
4.health	Typical Bristol score	Typical classification of the appearance of stool consistency (on the Bristol scale)	numeric	Reported in 1 week around sampling (3w, 6w, 3mo), in the 3 weeks around sampling (6mo, 9mo, 12mo, 18mo) or in the 6weeks around sampling (24mo)	8	0.990396	NA	3.85818	NA	NA
4.health	Typical stool consistency	Typical classification of the appearance of stool consistency by the caregiver (on the Bristol scale)	character	Reported in 1 week around sampling (3w, 6w, 3mo), in the 3 weeks around sampling (6mo, 9mo, 12mo, 18mo) or in the 6weeks around sampling (24mo)	8	0.990396	NA	NA	NA	NA
4.health	Vaccination status	Are the child's vaccinations up to the vaccination schedule in the past 3 months	character	Reported in the 13 weeks around sampling	14	0.983193	NA	NA	Group1: Yes; Group2: Partially; Group3: No	NA
4.health	Vitamin D	Regularity of vitamin D supplementation during the past 3 months	character	Reported in the 13 weeks around sampling	13	0.984394	NA	NA	NA	NA
5.lifestyle	Cared by others	Estimate of how much the child is cared for by someone else than the primary caretaker	character	Reported in the 13 weeks around sampling	14	0.983193	NA	NA	Group1: 0-25% of the child's time; Group2: 25-50% of the child's time; Group3: 50-75% of the child's time	NA
5.lifestyle	Cleaning habits	Cleaning habbits of the family	numeric	background	0	1	NA	11.8739	Score from 0 to 12 based on the reported frequency of vacuuming, Floor cleaning, bathroom cleaning, Toilets cleaning, and the frequency of changing bedsheets and Dish Cloths	NA
5.lifestyle	Family satisfaction level	Satisfaction level with their current life situation of the parent who mainly cares for the child	character	Reported in the 13 weeks around sampling	14	0.983193	NA	NA	Sliding scale from 0 to 100. Group1: Low satisfaction (0-25); Group2: Medium satisfaction (25-50); Group3: Good satisfaction (50-75); Group4: High satisfaction (above 75)	NA
5.lifestyle	Furry pet	The family has a furry animal or a bird as a pet	logical	background	0	1	FAL: 553, TRU: 280	NA	NA	NA
5.lifestyle	House type	Current type of housing	character	Reported in the 90 weeks around sampling	0	1	NA	NA	Group1: Appartment; Group2: Semi-detached house; Group3: House	NA
5.lifestyle	Number of caregivers	Number of adults caring for a child regularly	character	Reported in the 13 weeks around sampling	14	0.983193	NA	NA	Group1: 1-2 adults; Group2: 3-5 adults; Group3: more than 5adults	NA
5.lifestyle	Number of places visited	Number of different places (other than home) per month where the child stayed	character	Reported in the 13 weeks around sampling	15	0.981993	NA	NA	Group1: 0; Group2: 1-5 places; Group3: more than 5 places	NA
5.lifestyle	Outdoor activities	Main outdoor activity of the child	character	Reported in the 13 weeks around sampling	14	0.983193	NA	NA	Group1: Sitting in a stroller or swing; Group2: Playing in an urban environment; Group3: Playing in a yard, forest or natural environment; Group4: varied outdoor environments	NA
5.lifestyle	Recent travel abroad	The child has traveled abroad recently	logical	Reported in the 13 weeks around sampling	14	0.983193	FAL: 573, TRU: 246	NA	NA	NA
5.lifestyle	Time in daycare	Number of hours per month spent in day care	character	Reported in the 13 weeks around sampling	14	0.983193	NA	NA	Group1: 0; Group2: 1-24h per months; Group3: More than 24h a month	NA
5.lifestyle	Time spent away from home	Estimation of the number of hours per month that the child has spent away from home	character	Reported in the 13 weeks around sampling	15	0.981993	NA	NA	Group1: 0; Group2: 1-24h per months; Group3: More than 24h a month	NA
5.lifestyle	Father's education	Education level of the biological father or partner	character	background	11	0.986795	NA	NA	Group1 : Primary, middle school or Highschool level ; Group2: Trade School; Group3: University of Applied Science or University level	NA
5.lifestyle	Mother's education level	Education level of the mother	character	background	0	1	NA	NA	Group1 : Primary, middle school or Highschool level ; Group2: Trade School; Group3: University of Applied Science or University level	NA

## Sheet: 24months
variable_subject	name	definition	data_type	Time_of_response	n_missing	complete_rate	logical.count	numeric.mean	categorical groupings	exclusion_criteria
1.technical	DNA extraction batch	Internal running number for the DNA extraction batch	character	NA	0	1	NA	NA	NA	NA
1.technical	DNA yield	DNA yield of the extraction per mg of faecal sample	numeric	NA	1	0.998795	NA	219.567	NA	NA
1.technical	Extraction date	Date of the DNA extraction	numeric	NA	2	0.99759	NA	1582147200	NA	NA
1.technical	Extractor	Identity of the laboratory personnel realising the DNA extraction	character	NA	2	0.99759	NA	NA	NA	NA
1.technical	Faecal weight	Weight of the faecal sample used for the DNA extraction	numeric	NA	1	0.998795	NA	0.221404	NA	NA
1.technical	Processed reads	Number of reads after QC and chimera removal	numeric	NA	0	1	NA	14623.8	NA	NA
1.technical	Sample storage -20°C	Number of days of storage of the sample at home (-20°C)	numeric	NA	33	0.960241	NA	47.5784	NA	NA
1.technical	Sample storage -80°C	Number of days of storage of the sample in the lab (-80°C)	numeric	NA	33	0.960241	NA	297.64	NA	NA
1.technical	Sequencing platform	Sequencing obtained trough Hiseq or Miseq	character	NA	0	1	NA	NA	NA	NA
1.technical	Sequencing run	Internal running number for the Sequencing run	character	NA	0	1	NA	NA	NA	NA
2.pregnancy and delivery	Age home	Age in days at which the infant was released from hospital after birth	numeric	background	0	1	NA	2.40723	NA	NA
2.pregnancy and delivery	Delivery mode	Delivery mode	character	background	0	1	NA	NA	Group1: Vaginal; Group2: C-Section	NA
2.pregnancy and delivery	Delivery mode & intrapartum antibiotic	Delivery mode and intrapartum antibiotic exposures	character	background	0	1	NA	NA	Group1: Vaginal; Group2: Vaginal+IAP; Group3: C-Section	NA
2.pregnancy and delivery	Father's age	Biological father or partner's age at delivery	numeric	background	14	0.983133	NA	35.0037	NA	NA
2.pregnancy and delivery	Father's allergy	The biological father has a diagnosed allergic disease	character	background	18	0.978313	NA	NA	NA	NA
2.pregnancy and delivery	Father's BMI	Biological father's BMI before pregnancy	numeric	background	112	0.86506	NA	25.6469	NA	NA
2.pregnancy and delivery	Father's smoking during pregnancy	Biological father or partner was smoking during pregnancy	logical	background	8	0.990361	FAL: 692, TRU: 130	NA	NA	NA
2.pregnancy and delivery	Fatty acids during pregnancy	Mother regulary used fatty acid and fish oil nutritional supplements during pregnancy	logical	background	0	1	FAL: 508, TRU: 322	NA	NA	NA
2.pregnancy and delivery	First skin-to-skin contact	Age in hours at which the first skin-to-skin contact with the mother took place	numeric	background	0	1	NA	0.451807	NA	NA
2.pregnancy and delivery	Folic acids during pregnancy	Mother regulary used folic acid nutritional supplements during pregnancy	logical	background	0	1	TRU: 713, FAL: 117	NA	NA	NA
2.pregnancy and delivery	Gestational diabetes	Mother diagnosed during pregnancy with gestational diabetes	logical	background	0	1	FAL: 672, TRU: 158	NA	NA	NA
2.pregnancy and delivery	Gestational age	infant gestational age	character	background	1	0.998795	NA	NA	Group1: early term (less than 273 days); Group2: full term (273 to 286 days); Group3: late term (287 to 293 days); Group4: post-term (more than 293 days)	NA
2.pregnancy and delivery	Hospital care at birth	The infant had an hospital stay after birth	logical	background	0	1	FAL: 761, TRU: 69	NA	NA	NA
2.pregnancy and delivery	Intrapartum antibiotic	Intrapartum antibiotics were administered at delivery	logical	background	1	0.998795	FAL: 522, TRU: 307	NA	NA	NA
2.pregnancy and delivery	Intrapartum antibiotic class	Antibiotic class used as intrapartum antibiotic	character	background	525	0.36747	NA	NA	Group1: Cephalosporin; Group2: Penicillin; Group3: Other	NA
2.pregnancy and delivery	Mother's age	Mother's age at delivery	numeric	background	0	1	NA	33.0542	NA	NA
2.pregnancy and delivery	Mother's alcohol use during pregnancy	Maternal alcohol consumption during pregnancy	character	background	0	1	NA	NA	Group1: Never; Group2: Once a month or less; Group3 : 2 to 4 times a month; Group4: 2 to 3 times a week; Group5: 4 times a week or more	NA
2.pregnancy and delivery	Mother's alcohol use prior pregnancy	Maternal alcohol consumption before pregnancy	character	background	0	1	NA	NA	Group1: Never; Group2: Once a month or less; Group3 : 2 to 4 times a month; Group4: 2 to 3 times a week; Group5: 4 times a week or more	NA
2.pregnancy and delivery	Mother's allergy	Mother has a diagnosed allergic disease	logical	background	0	1	TRU: 469, FAL: 361	NA	NA	NA
2.pregnancy and delivery	Mother's BMI	Mother's BMI before pregnancy	numeric	background	8	0.990361	NA	23.3754	NA	NA
2.pregnancy and delivery	Mother's GBS status	Mother was tested Group B Strep positive before delivery	logical	background	117	0.859036	FAL: 554, TRU: 159	NA	NA	NA
2.pregnancy and delivery	Mother's outdoor activities during pregnancy	Mother has a regular outdoor activity (outdoor sports, gardening…)	logical	background	0	1	TRU: 610, FAL: 220	NA	NA	NA
2.pregnancy and delivery	Mother's physical activity during pregnancy	Mother's physical activity during pregnancy during leisure time	character	background	0	1	NA	NA	Group1: Low physical activity (Tv, reading, crafts…) ; Group2: Moderate physical activity (walking, cycling…); Group3: High physical activity (High intensity exercises or intense outdoor activities)	NA
2.pregnancy and delivery	Mother's probiotic use during pregnancy	Maternal use of probiotics during pregnancy	character	background	0	1	NA	NA	Group1: Never; Group2: Sometimes; Group3: Weekly, Group4: Daily	NA
2.pregnancy and delivery	Mother's smoking prior pregnancy	Mother was smoking prior to pregnancy	logical	background	0	1	FAL: 740, TRU: 90	NA	NA	NA
2.pregnancy and delivery	Mother's weight change during pregnancy	Mother's weight change during pregnancy	numeric	background	9	0.989157	NA	13.6322	NA	Weight loss above 20kg for a normal pre-pregnancy BMI
2.pregnancy and delivery	Parity	Number of previous deliveries, nulliparous or multiparous status	character	background	0	1	NA	NA	Group1: Nulliparous; Group2: Multiparous	NA
2.pregnancy and delivery	Received hospital milk	The infant received additional milk from the hospital after birth	character	background	1	0.998795	NA	NA	NA	NA
2.pregnancy and delivery	Rupture of membranes	Number of hours between rupture of the membranes and delivery	numeric	background	69	0.916867	NA	10.5809	NA	NA
2.pregnancy and delivery	Season of birth	Season of birth	character	background	0	1	NA	NA	Group1: Winter (December, January, February); Group2: Spring (March, April, May); Group3: Summer (June, July, August); Group4: Fall (September, October, November)	NA
2.pregnancy and delivery	Sex	Sex of the infant assigned at birth	character	background	0	1	NA	NA	NA	NA
2.pregnancy and delivery	C-section category	C-section categories (elective or emergency)	character	background	686	0.173494	NA	NA	Group1: Scheduled; Group2: Emergency	NA
2.pregnancy and delivery	Type of vaginal delivery	Type of vaginal delivery	character	background	144	0.826506	NA	NA	Group1: Spontaneous; Group2: Started	NA
3.Nutrition	Breastfeeding	The child was breastfed in the past weeks	logical	Reported in the week of sampling (sample 3w to 3mo), in the 2 weeks around sampling (6mo), in the 3 weeks around sampling (9 and 12mo) and in the 4 weeks of sampling (18 and 24mo)	146	0.824096	FAL: 520, TRU: 164	NA	NA	NA
3.Nutrition	Duration of exclusive breastfeeding	Length in weeks during which the infant was exclusively breastfed, if the infant is exclusively breastfed at the time of sampling, the age of sampling in weeks is taken	numeric	Reported in the week of sampling (sample 3w to 3mo), in the 2 weeks around sampling (6mo), in the 3 weeks around sampling (9 and 12mo) and in the 4 weeks of sampling (18 and 24mo)	231	0.721687	NA	13.9332	NA	NA
3.Nutrition	Cow milk	The child received cow milk in the past weeks	logical	Reported in the week of sampling (sample 3w to 3mo), in the 2 weeks around sampling (6mo), in the 3 weeks around sampling (9 and 12mo) and in the 4 weeks of sampling (18 and 24mo)	146	0.824096	TRU: 558, FAL: 126	NA	NA	NA
3.Nutrition	Weeks since solids introduction	Number of weeks since the infant was introduced to solid foods	numeric	Reported in the 2 weeks around sampling (6mo), in the 3 weeks around sampling (9 and 12mo) and in the 4 weeks of sampling (18 and 24mo)	147	0.822892	NA	83.082	NA	NA
4.health	Acid reducers	Number of acid reducer treatment courses received by the infant	numeric	Prior to the sampling	0	1	NA	0.0746988	NA	NA
4.health	Age of crawling	Age at which the child learnt to crawl	character	Motor progress reported at 12 months	60	0.927711	NA	NA	Group1: before 6months, Group2: 6 to 8months, Group3: Later than 8months	Less than 1 month
4.health	Age of gnawling	Age at which the child learnt to gnaw	character	Motor progress reported at 12 months	35	0.957831	NA	NA	Group1: before 7months; Group2: Between 7 and 9 months; Group3: Later than 9months	Less than 4 months
4.health	Age of sitting	Age at which the child learnt to sit on their own	character	Motor progress reported at 12 months	18	0.978313	NA	NA	Group1: before 6months, Group2: 6 to 8months, Group3: Later than 8months	Less than 4 months
4.health	Age of standing	Age at which the child learnt to stand on their own	character	Motor progress reported at 12 months	131	0.842169	NA	NA	Group1: before 9months, Group2: Between 9 and 11 months, Group3: After 11 months	Less than 4 months
4.health	Antibiotics	Number of antibiotic treatment courses received by the infant	numeric	Prior to the sampling	0	1	NA	1.15181	NA	NA
4.health	Antidiarrheal medications	Number of antidiarrheal treatment courses received by the infant	numeric	Prior to the sampling	0	1	NA	0.168675	NA	NA
4.health	Antiflatulence medications	Number of antiflatulence treatment courses received by the infant	numeric	Prior to the sampling	0	1	NA	0.257831	NA	NA
4.health	Bifidobacterium probiotics	The child has received lactic acid bacteria or other probiotic preparations containing Bifidobacterium species	logical	Reported in the 13 weeks around sampling	109	0.868675	FAL: 650, TRU: 71	NA	NA	NA
4.health	BMI-for-age	BMI-for-age of the infant (calculated using the WHO Child Crowth Standards)	numeric	Reported in the 7 weeks around sampling	231	0.721687	NA	0.306419	NA	NA
4.health	Sample consistency	Consistency of the sample, following a Bristol scale assessed at DNA extraction	numeric	NA	2	0.99759	NA	4.45531	NA	NA
4.health	Defecation regularity	Regularity of defecation in the past 3 months	character	Reported in the 13 weeks around sampling	14	0.983133	NA	NA	Group1: Regular; Group2: Intermediate; Group3: Irregular	NA
4.health	Effort of defecation	Effort necessary for the infant to defecate	character	Reported in 1 week around sampling (3w, 6w, 3mo), in the 3 weeks around sampling (6mo, 9mo, 12mo, 18mo) or in the 6weeks around sampling (24mo)	16	0.980723	NA	NA	Scale from 0 to 100; Group1: effortless (score below 25); Group2: mild effort (score between 25 and 50); Group3: large effort (score between 50 and 75); Group4: Intense effort (score above 75)	NA
4.health	Folding rash	Intensity of folding rash in the past 3 months	character	Reported in the 13 weeks around sampling	14	0.983133	NA	NA	Sliding scale from 0 to 100. Group1: No Rash (Score of 0); Group2: rash (Score between 1 and 50); Group3: Intense rash (Score above 50)	NA
4.health	Health status	The general state of health of the child in the past 3 months	character	Reported in the 13 weeks around sampling	14	0.983133	NA	NA	Sliding scale from 0 to 100. Group1: Low health (0-25); Group2: Mediocre health (25-50); Group3: Good health (50-75); Group4: Very good health (above 75)	NA
4.health	Hospitalization	The child was hospitalized in the past 3 months	logical	Reported in the 13 weeks around sampling	15	0.981928	FAL: 790, TRU: 25	NA	NA	NA
4.health	Infectious disease	The child had an infection (GI, respiratory or other infectious disease) in the past 3 months	character	Reported in the 13 weeks around sampling	14	0.983133	NA	NA	NA	NA
4.health	Interest in food	The child is interested in food and eating is a happy time for the child	character	Motor progress reported at 12 months	16	0.980723	NA	NA	Scale from 0 to 100; Group1: Low interest (score below 25); Group2: mild interest (score between 25 and 50); Group3: Good interest (score between 50 and 75); Group4: High interest (score above 75)	NA
4.health	Lactobacillus probiotics	The child has received lactic acid bacteria or other probiotic preparations containing Lactobacillus species	logical	Reported in the 13 weeks around sampling	95	0.885542	FAL: 441, TRU: 294	NA	NA	NA
4.health	Laxatives	Number of laxative treatment courses received by the infant	numeric	Prior to the sampling	0	1	NA	0.162651	NA	NA
4.health	Medical visit for allergy/asthma	Number of medical visits for allergy or asthma in the past 3 months	numeric	Reported in the 13 weeks around sampling	17	0.979518	NA	0.0885609	NA	NA
4.health	Medical visit for GI issues	Number of medical visits for GI issues in the past 3 months	numeric	Reported in the 13 weeks around sampling	17	0.979518	NA	0.0147601	NA	NA
4.health	Medical visit for infections	Number of medical visits for respiratory and infectious diseases in the past 3 months	numeric	Reported in the 13 weeks around sampling	17	0.979518	NA	0.526445	NA	NA
4.health	Mucus in stool	The child presented mucus among the stool	logical	Reported in 1 week around sampling (3w, 6w, 3mo), in the 3 weeks around sampling (6mo, 9mo, 12mo, 18mo) or in the 6weeks around sampling (24mo)	17	0.979518	FAL: 788, TRU: 25	NA	NA	NA
4.health	Number of defecations	Typical number of defecations in a week, calculated as quartiles of the reported number of defecation at the considered time point.	character	Reported in 1 week around sampling (3w, 6w, 3mo), in the 3 weeks around sampling (6mo, 9mo, 12mo, 18mo) or in the 6weeks around sampling (24mo)	16	0.980723	NA	NA	Group1:Low; Group2: median; Group3: high	NA
4.health	Probiotic supplements	The child has received lactic acid bacteria or other probiotic preparations	logical	Reported in the 13 weeks around sampling	15	0.981928	FAL: 426, TRU: 389	NA	NA	NA
4.health	Secretor status	Infant secretor status according to their FUT2 genotype	character	background	44	0.946988	NA	NA	NA	NA
4.health	Skin status	Child's general skin status in the past 3 months	character	Reported in the 13 weeks around sampling	14	0.983133	NA	NA	Group1: Healthy skin; Group2: Dry skin; Group3: has rash or pimples	NA
4.health	Stomach ache intensity	Typical intensity of stomach pain for the infant	character	Reported in 1 week around sampling (3w, 6w, 3mo), in the 3 weeks around sampling (6mo, 9mo, 12mo, 18mo) or in the 6weeks around sampling (24mo)	16	0.980723	NA	NA	Scale from 0 to 100; Group1: no pain (score 0), Group2: low pain (score below 25); Group2: mild pain (score between 25 and 50); Group3: important pain (score between 50 and 75); Group4: Intense pain (score above 75)	NA
4.health	flatulence intensity	Typical intensity of flatulences for the infant	character	Reported in 1 week around sampling (3w, 6w, 3mo), in the 3 weeks around sampling (6mo, 9mo, 12mo, 18mo) or in the 6weeks around sampling (24mo)	16	0.980723	NA	NA	Scale from 0 to 100; Group1: no flatulences (score 0), Group2: low flatulences (score below 25); Group2: mild flatulences (score between 25 and 50); Group3: important flatulences (score between 50 and 75); Group4: Intense flatulences (score above 75)	NA
4.health	Streptococcus probiotics	The child has received lactic acid bacteria or other probiotic preparations containing Streptococcus species	logical	Reported in the 13 weeks around sampling	111	0.866265	FAL: 681, TRU: 38	NA	NA	NA
4.health	Suspition of allergy	The child has any suspected allergies	logical	Reported in the 13 weeks around sampling	14	0.983133	FAL: 703, TRU: 113	NA	NA	NA
4.health	Suspition of asthma	The child has suspected asthma	logical	Reported in the 13 weeks around sampling	18	0.978313	FAL: 782, TRU: 30	NA	NA	NA
4.health	Typical Bristol score	Typical classification of the appearance of stool consistency (on the Bristol scale)	numeric	Reported in 1 week around sampling (3w, 6w, 3mo), in the 3 weeks around sampling (6mo, 9mo, 12mo, 18mo) or in the 6weeks around sampling (24mo)	16	0.980723	NA	3.75676	NA	NA
4.health	Typical stool consistency	Typical classification of the appearance of stool consistency by the caregiver (on the Bristol scale)	character	Reported in 1 week around sampling (3w, 6w, 3mo), in the 3 weeks around sampling (6mo, 9mo, 12mo, 18mo) or in the 6weeks around sampling (24mo)	16	0.980723	NA	NA	NA	NA
4.health	Vaccination status	Are the child's vaccinations up to the vaccination schedule in the past 3 months	character	Reported in the 13 weeks around sampling	16	0.980723	NA	NA	Group1: Yes; Group2: Partially; Group3: No	NA
4.health	Vitamin D	Regularity of vitamin D supplementation during the past 3 months	character	Reported in the 13 weeks around sampling	14	0.983133	NA	NA	NA	NA
5.lifestyle	Cared by others	Estimate of how much the child is cared for by someone else than the primary caretaker	character	Reported in the 13 weeks around sampling	14	0.983133	NA	NA	Group1: 0-25% of the child's time; Group2: 25-50% of the child's time; Group3: 50-75% of the child's time	NA
5.lifestyle	Cleaning habits	Cleaning habbits of the family	numeric	background	0	1	NA	11.8711	Score from 0 to 12 based on the reported frequency of vacuuming, Floor cleaning, bathroom cleaning, Toilets cleaning, and the frequency of changing bedsheets and Dish Cloths	NA
5.lifestyle	Family satisfaction level	Satisfaction level with their current life situation of the parent who mainly cares for the child	character	Reported in the 13 weeks around sampling	14	0.983133	NA	NA	Sliding scale from 0 to 100. Group1: Low satisfaction (0-25); Group2: Medium satisfaction (25-50); Group3: Good satisfaction (50-75); Group4: High satisfaction (above 75)	NA
5.lifestyle	Father's education	Education level of the biological father or partner	character	background	10	0.987952	NA	NA	Group1 : Primary, middle school or Highschool level ; Group2: Trade School; Group3: University of Applied Science or University level	NA
5.lifestyle	Furry pet	The family has a furry animal or a bird as a pet	logical	background	0	1	FAL: 546, TRU: 284	NA	NA	NA
5.lifestyle	House type	Current type of housing	character	Reported in the 90 weeks around sampling	0	1	NA	NA	Group1: Appartment; Group2: Semi-detached house; Group3: House	NA
5.lifestyle	Mother's education level	Education level of the mother	character	background	0	1	NA	NA	Group1 : Primary, middle school or Highschool level ; Group2: Trade School; Group3: University of Applied Science or University level	NA
5.lifestyle	Number of caregivers	Number of adults caring for a child regularly	character	Reported in the 13 weeks around sampling	14	0.983133	NA	NA	Group1: 1-2 adults; Group2: 3-5 adults; Group3: more than 5adults	NA
5.lifestyle	Number of places visited	Number of different places (other than home) per month where the child stayed	character	Reported in the 13 weeks around sampling	16	0.980723	NA	NA	Group1: 0; Group2: 1-5 places; Group3: more than 5 places	NA
5.lifestyle	Outdoor activities	Main outdoor activity of the child	character	Reported in the 13 weeks around sampling	15	0.981928	NA	NA	Group1: Sitting in a stroller or swing; Group2: Playing in an urban environment; Group3: Playing in a yard, forest or natural environment; Group4: varied outdoor environments	NA
5.lifestyle	Recent travel abroad	The child has traveled abroad recently	logical	Reported in the 13 weeks around sampling	15	0.981928	FAL: 572, TRU: 243	NA	NA	NA
5.lifestyle	Time in daycare	Number of hours per month spent in day care	character	Reported in the 13 weeks around sampling	14	0.983133	NA	NA	Group1: 0; Group2: 1-24h per months; Group3: More than 24h a month	NA
5.lifestyle	Time spent away from home	Estimation of the number of hours per month that the child has spent away from home	character	Reported in the 13 weeks around sampling	17	0.979518	NA	NA	Group1: 0; Group2: 1-24h per months; Group3: More than 24h a month	NA

## Sheet: Father
variable_subject	name	definition	data_type	Time_of_response	n_missing	complete_rate	logical.count	numeric.mean	categorical groupings	exclusion_criteria
1.technical	DNA extraction batch	Internal running number for the DNA extraction batch	character	NA	1	0.998282	NA	NA	NA	NA
1.technical	DNA yield	DNA yield of the extraction per mg of faecal sample	numeric	NA	2	0.996564	NA	287.62	NA	NA
1.technical	Extraction date	Date of the DNA extraction	numeric	NA	43	0.926117	NA	1.5511e+09	NA	NA
1.technical	Extractor	Identity of the laboratory personnel realising the DNA extraction	character	NA	43	0.926117	NA	NA	NA	NA
1.technical	Faecal weight	Weight of the faecal sample used for the DNA extraction	numeric	NA	2	0.996564	NA	0.276941	NA	NA
1.technical	Processed reads	Number of reads after QC and chimera removal	numeric	NA	0	1	NA	18425.9	NA	NA
1.technical	Sample storage -20°C	Number of days of storage of the sample at home (-20°C)	numeric	NA	79	0.864261	NA	147.044	NA	NA
1.technical	Sample storage -80°C	Number of days of storage of the sample in the lab (-80°C)	numeric	NA	115	0.802405	NA	573.251	NA	NA
1.technical	Sequencing platform	Sequencing obtained trough Hiseq or Miseq	character	NA	0	1	NA	NA	NA	NA
1.technical	Sequencing run	Internal running number for the Sequencing run	character	NA	0	1	NA	NA	NA	NA
2.pregnancy and delivery	Father's age	Biological father or partner's age at delivery	numeric	background	3	0.994845	NA	34.7737	NA	NA
2.pregnancy and delivery	Father's allergy	The biological father has a diagnosed allergic disease	character	background	6	0.989691	NA	NA	NA	NA
2.pregnancy and delivery	Father's BMI	Biological father's BMI	numeric	background	60	0.896907	NA	25.5599	NA	NA
2.pregnancy and delivery	Father's smoking during pregnancy	Biological father or partner was smoking during pregnancy	logical	background	0	1	FAL: 500, TRU: 82	NA	NA	NA
5.lifestyle	Cleaning habits	Cleaning habbits of the family	numeric	background	0	1	NA	11.7835	Score from 0 to 12 based on the reported frequency of vacuuming, Floor cleaning, bathroom cleaning, Toilets cleaning, and the frequency of changing bedsheets and Dish Cloths	NA
5.lifestyle	Father's education	Education level of the biological father or partner	character	background	2	0.996564	NA	NA	Group1 : Primary, middle school or Highschool level ; Group2: Trade School; Group3: University of Applied Science or University level	NA
5.lifestyle	Furry pet	The family has a furry animal or a bird as a pet	logical	background	0	1	FAL: 381, TRU: 201	NA	NA	NA
5.lifestyle	House type	Current type of housing	character	Reported in the 90 weeks around sampling	0	1	NA	NA	Group1: Appartment; Group2: Semi-detached house; Group3: House	NA
6.parental	Bristol score	Bristol score of the sample, assessed at DNA extraction	numeric	NA	44	0.924399	NA	3.69703	NA	NA
6.parental	Recent antibiotic treatment	Timing of the most recent antibiotic treatment received prior sampling	character	Reported at the sampling time	0	1	NA	NA	NA	NA

[truncated: 1 more sheets: Mother]
