# Supplementary material for: Sources of gut microbiota variation in a large longitudinal Finnish infant cohort
Source: eBioMedicine. 2023 Jul 1;94:104695. doi: 10.1016/j.ebiom.2023.104695 (PMC10328818; doi:10.1016/j.ebiom.2023.104695)
Supplement: Supplemental File S2 [file mmc2.xlsx]

## Sheet: 3 weeks
Degrees of freedom	Sum of squares	R2	F-statistic	P-value	Variable
17	6.97989	0.0688047	1.70241	0.001	extrac_PlateID
1	2.06435	0.0203494	8.55946	0.001	no_chimera
2	8.3042	0.0818591	17.216	0.001	delivery
1	0.829967	0.00818145	3.44132	0.006	m_PreviousDeliveries
2	1.27337	0.0125523	2.63991	0.001	inf_NbDef_cat
1	0.781053	0.00769928	3.23851	0.008	Ext_BristolScore
1	0.81324	0.00801657	3.37197	0.012	extrac_DNAperWeight
1	0.146866	0.00144774	0.608955	0.724	inf_AgeHome
2	0.907354	0.0089443	1.8811	0.045	inf_StoolColor
1	0.39117	0.00385598	1.62192	0.12	inf_Sex
1	0.178161	0.00175623	0.738715	0.593	secretor_status
2	0.839694	0.00827734	1.74083	0.063	delivery:m_PreviousDeliveries
2	0.759015	0.00748204	1.57357	0.094	delivery:extrac_DNAperWeight
320	77.1766	0.760773	NA	NA	Residual
354	101.445	1	NA	NA	Total

## Sheet: 6 weeks
Degrees of freedom	Sum of squares	R2	F-statistic	P-value	Variable
16	6.0765	0.0624695	1.65109	0.001	extrac_PlateID
1	2.69897	0.0277467	11.7337	0.001	no_chimera
2	5.0485	0.0519011	10.9741	0.001	delivery
2	3.12762	0.0321535	6.79863	0.001	inf_NbDef_cat
3	1.22459	0.0125895	1.77463	0.031	inf_StoolColor
1	0.6119	0.00629065	2.66022	0.016	Ext_BristolScore
3	0.794813	0.00817108	1.15181	0.294	inf_MainFood
1	0.430968	0.00443057	1.87363	0.099	m_PreviousDeliveries
1	0.113577	0.00116763	0.493772	0.786	inf_AgeHome
3	1.43635	0.0147665	2.08151	0.013	birth_season
1	0.245473	0.00252358	1.06719	0.401	extrac_DNAperWeight
1	0.233472	0.00240021	1.01501	0.408	secretor_status
1	0.242999	0.00249815	1.05643	0.368	inf_Sex
2	0.899959	0.00925203	1.95628	0.039	Ext_BristolScore:inf_MainFood
3	1.16044	0.0119299	1.68166	0.039	inf_StoolColor:Ext_BristolScore
2	0.929568	0.00955643	2.02064	0.036	inf_StoolColor:inf_AgeHome
313	71.9958	0.740153	NA	NA	Residual
356	97.2715	1	NA	NA	Total

## Sheet: 3 months
Degrees of freedom	Sum of squares	R2	F-statistic	P-value	Variable
16	4.92733	0.0587439	1.47797	0.012	extrac_PlateID
1	4.33872	0.0517264	20.8225	0.001	no_chimera
2	3.11519	0.0371394	7.47527	0.001	delivery
2	5.1088	0.0609074	12.2592	0.001	inf_NbDef_cat
1	0.575674	0.00686321	2.7628	0.028	Ext_BristolScore
1	0.297708	0.00354929	1.42877	0.201	m_PreviousDeliveries
4	0.764033	0.00910884	0.916695	0.556	inf_PropBreastfed
1	0.980907	0.0116944	4.70761	0.003	extrac_DNAperWeight
3	1.05513	0.0125793	1.68795	0.031	inf_MainFood
1	0.329103	0.00392358	1.57944	0.144	inf_Sex
6	2.69274	0.0321029	2.15385	0.002	inf_NbDef_cat:inf_PropBreastfed
1	0.243995	0.00290892	1.17099	0.329	inf_NbDef_cat:inf_MainFood
2	0.897975	0.0107057	2.1548	0.038	delivery:extrac_DNAperWeight
281	58.5509	0.698047	NA	NA	Residual
322	83.8782	1	NA	NA	Total

## Sheet: 6 months
Degrees of freedom	Sum of squares	R2	F-statistic	P-value	Variable
11	2.91268	0.021949	1.34664	0.046	extrac_PlateID
1	0.506298	0.00381529	2.57487	0.031	no_chimera
2	2.18032	0.0164301	5.5442	0.001	delivery
2	5.95998	0.0449124	15.1553	0.001	inf_NbDef_cat
1	2.66205	0.0200603	13.5384	0.001	extrac_DNAperWeight
1	1.37628	0.0103712	6.99932	0.001	m_PreviousDeliveries
1	1.45486	0.0109633	7.39895	0.001	inf_WeeksSinceSolids
1	0.621443	0.00468298	3.16046	0.017	Ext_BristolScore
4	2.02805	0.0152827	2.57851	0.001	inf_MainFood
1	1.0958	0.00825755	5.57288	0.001	WHO_BMI_for_age
1	0.286049	0.00215557	1.45476	0.208	inf_IsBreastfed
1	0.622081	0.00468779	3.16371	0.01	inf_Sex
1	0.330807	0.00249285	1.68238	0.129	inf_AgeHome
1	0.105262	0.000793218	0.535329	0.78	secretor_status
3	1.54932	0.0116752	2.62645	0.001	inf_NbDef_cat:inf_MainFood
2	0.803038	0.00605142	2.042	0.03	inf_NbDef_cat:Ext_BristolScore
3	1.29932	0.00979123	2.20264	0.004	inf_WeeksSinceSolids:inf_MainFood
2	0.973427	0.00733542	2.47527	0.01	inf_NbDef_cat:extrac_DNAperWeight
1	0.191402	0.00144234	0.973413	0.417	inf_WeeksSinceSolids:inf_IsBreastfed
2	0.609826	0.00459544	1.55069	0.1	delivery:m_PreviousDeliveries
2	0.526788	0.0039697	1.33954	0.193	delivery:WHO_BMI_for_age
532	104.607	0.788285	NA	NA	Residual
576	132.702	1	NA	NA	Total

## Sheet: 9 months
Degrees of freedom	Sum of squares	R2	F-statistic	P-value	Variable
10	3.11324	0.0397269	1.96479	0.001	extrac_PlateID
1	0.750552	0.00957751	4.7368	0.001	no_chimera
2	0.750166	0.00957258	2.36718	0.004	delivery
1	1.23188	0.0157196	7.77452	0.001	m_PreviousDeliveries
1	2.87508	0.0366878	18.1449	0.001	extrac_DNAperWeight
5	1.53339	0.019567	1.93547	0.002	inf_MainFood
2	0.393126	0.00501653	1.24053	0.232	inf_NbDef_cat
1	0.400524	0.00511093	2.52774	0.014	inf_WeeksSinceSolids
1	0.418364	0.00533859	2.64033	0.017	inf_TypeMilk_BreastMilk
1	0.237656	0.00303263	1.49986	0.15	inf_AgeHome
1	0.141798	0.00180943	0.894899	0.507	Ext_BristolScore
1	0.314533	0.00401364	1.98504	0.048	WHO_BMI_for_age
1	0.213519	0.00272463	1.34754	0.214	inf_Sex
1	0.152433	0.00194514	0.962016	0.438	secretor_status
5	1.03973	0.0132676	1.31237	0.119	m_PreviousDeliveries:inf_MainFood
2	0.570808	0.00728386	1.80121	0.029	extrac_DNAperWeight:inf_NbDef_cat
1	0.39868	0.00508741	2.51611	0.02	m_PreviousDeliveries:Ext_BristolScore
1	0.440247	0.00561783	2.77844	0.011	m_PreviousDeliveries:inf_WeeksSinceSolids
2	0.485189	0.00619131	1.53103	0.084	delivery:m_PreviousDeliveries
397	62.9052	0.802709	NA	NA	Residual
437	78.3661	1	NA	NA	Total

## Sheet: 12 months
Degrees of freedom	Sum of squares	R2	F-statistic	P-value	Variable
14	3.2938	0.0332112	1.32143	0.019	extrac_PlateID
1	0.521472	0.00525797	2.92891	0.004	no_chimera
1	2.35569	0.0237523	13.231	0.001	extrac_DNAperWeight
2	1.61499	0.0162838	4.53539	0.001	inf_NbDef_cat
2	0.75032	0.00756544	2.10713	0.012	env_Pacifier
1	1.069	0.0107787	6.00418	0.001	m_PreviousDeliveries
1	0.678815	0.00684446	3.81265	0.003	inf_TypeMilk_BreastMilk
1	0.491393	0.00495469	2.75997	0.008	inf_WeeksSinceSolids
1	0.280576	0.00282903	1.57589	0.129	WHO_BMI_for_age
1	0.153273	0.00154544	0.860876	0.546	inf_AgeHome
1	0.38346	0.00386641	2.15375	0.039	Ext_BristolScore
1	0.321594	0.00324261	1.80627	0.072	secretor_status
1	0.136404	0.00137536	0.766131	0.631	inf_Sex
2	0.775771	0.00782206	2.17861	0.01	Ext_BristolScore:delivery
485	86.3508	0.870671	NA	NA	Residual
515	99.1774	1	NA	NA	Total

## Sheet: 18 months
Degrees of freedom	Sum of squares	R2	F-statistic	P-value	Variable
11	4.49612	0.0395042	2.51944	0.001	extrac_PlateID
1	0.721131	0.00633607	4.44501	0.001	no_chimera
1	1.86836	0.0164159	11.5164	0.001	inf_TypeMilk_BreastMilk
2	1.53948	0.0135263	4.74463	0.001	inf_NbDef_cat
1	0.821885	0.00722132	5.06605	0.001	m_PreviousDeliveries
1	0.737663	0.00648133	4.54691	0.001	extrac_DNAperWeight
1	0.683963	0.00600951	4.21591	0.001	Ext_BristolScore
1	0.233289	0.00204975	1.43798	0.143	inf_WeeksSinceSolids
1	0.219428	0.00192796	1.35254	0.179	inf_AgeHome
1	0.212792	0.00186965	1.31164	0.218	inf_Sex
2	0.386334	0.00339444	1.19067	0.212	delivery
1	0.199519	0.00175303	1.22982	0.266	secretor_status
2	0.544174	0.00478128	1.67713	0.028	inf_NbDef_cat:m_PreviousDeliveries
1	0.386373	0.00339479	2.38158	0.011	inf_TypeMilk_BreastMilk:inf_WeeksSinceSolids
1	0.364131	0.00319936	2.24448	0.015	extrac_DNAperWeight:Ext_BristolScore
2	0.462822	0.00406649	1.4264	0.097	extrac_DNAperWeight:delivery
616	99.9361	0.878069	NA	NA	Residual
646	113.814	1	NA	NA	Total

## Sheet: 24 months
Degrees of freedom	Sum of squares	R2	F-statistic	P-value	Variable
10	3.97071	0.0392132	2.71988	0.001	extrac_PlateID
1	0.49981	0.00493594	3.42364	0.001	no_chimera
2	1.36376	0.013468	4.6708	0.001	inf_NbDef_cat
1	1.28913	0.0127309	8.83036	0.001	extrac_DNAperWeight
1	0.68874	0.00680174	4.71778	0.001	m_PreviousDeliveries
1	0.550523	0.00543676	3.77101	0.001	Ext_BristolScore
1	0.266427	0.00263114	1.82499	0.046	inf_TypeMilk_BreastMilk
1	0.149584	0.00147724	1.02463	0.415	inf_AgeHome
1	0.183038	0.00180761	1.25378	0.226	inf_WeeksSinceSolids
2	0.561511	0.00554527	1.92314	0.009	inf_RegDefecation
1	0.260432	0.00257193	1.78392	0.053	secretor_status
2	0.309154	0.00305308	1.05883	0.388	delivery
1	0.24089	0.00237894	1.65006	0.079	inf_Sex
1	0.325027	0.00320985	2.2264	0.014	Ext_BristolScore:inf_WeeksSinceSolids
2	0.572619	0.00565498	1.96118	0.01	inf_TypeMilk_BreastMilk:delivery
1	0.39133	0.00386463	2.68056	0.007	extrac_DNAperWeight:Ext_BristolScore
614	89.6367	0.885219	NA	NA	Residual
643	101.259	1	NA	NA	Total
